# Supplementary material for: Comprehensive Glycomics of a Multistep Human Brain Tumor Model Reveals Specific Glycosylation Patterns Related to Malignancy
Source: PLoS One. 2015 Jul 1;10(7):e0128300. doi: 10.1371/journal.pone.0128300 (PMC4488535; doi:10.1371/journal.pone.0128300)
Supplement: S1 Table — (XLSX) [file pone.0128300.s015.xlsx]

## Sheet: Table S1
			reducing end : hemiacetal derivertized with aoWR tag.
			All signals were detected as protone adducts [M+H]+ in positive ion mode.	Hex	HexNAc	Fuc	Neu5Ac	Neu5Gc	lactone	Ac	WR+H
	NHA			162.053	203.079	146.058	305.115	321.11	32.0262	42.0105	448.231
	Class	No	Composition									Theor. m/z	Obsd. m/z			Tolerance			AVE	SD	CV	m/z characteristic fragment ions for the structural determinatin of glycan isomers (compositions)	Enzymatic digestion for the structural determinatin of glycan isomers
													N=1	N=1	N=3	N=1	N=1	N=3
1	LacCer	GSL-1	(Hex)2	2								772.336	772.473	772.457	772.478	0.136307	0.12023	0.141219	#REF!	#REF!	#REF!	m/z610(H1-aoWR(H)),772(H2-aoWR(H))
2	Gg	GSL-2	(Hex)2(Neu5Ac)1 [GM3]	2			1					1077.45	1077.69	1077.67	1077.69	0.240681	0.216006	0.242513	#REF!	#REF!	#REF!	m/z610(H1-aoWR(H)),772(H2-aoWR(H)),1077(H2A1-aoWR(H))
3	Gg	GSL-3	(Hex)2(Neu5Ac)1(lacton) [GM3(lactoner)]	2			1		1			1045.43	1045.65	1045.62	1045.65	0.221546	0.197773	0.227038	#REF!	#REF!	#REF!	m/z610(H1-aoWR(H)),772(H2-aoWR(H)),1045(H2A1_lactone1-aoWR(H))
4	Gg	GSL-4	(Hex)2(Neu5Gc)1 [GM3(Neu5Gc)]	2				1				1093.45	1093.69	1093.67	1093.7	0.247598	0.227627	0.25188	#REF!	#REF!	#REF!	m/z610(H1-aoWR(H)),772(H2-aoWR(H)),1093(H2G1-aoWR(H))
5	Gg	GSL-5	(Hex)2(HexNAc)1(Neu5Ac)1 [GM2]	2	1		1					1280.53	1280.82	1280.8	1280.82	0.291507	0.266638	0.290047	#REF!	#REF!	#REF!	m/z610(H1-aoWR(H)),772(H2-aoWR(H)),975(H2N1-aoWR(H)),1078(H2A1-aoWR(H)),1281(H2N1A1-aoWR(H))
6	Gg	GSL-6	(Hex)2(HexNAc)1(Neu5Gc)1 [GM2(Neu5Gc)]	2	1			1				1296.53	1296.82	1296.8	1296.82	0.291414	0.273486	0.296937	#REF!	#REF!	#REF!	m/z610(H1-aoWR(H)),772(H2-aoWR(H)),975(H2N1-aoWR(H)),1094(H2G1-aoWR(H)),1297(H2N1G1-aoWR(H))
7	Gg	GSL-7	(Hex)2(Neu5Ac)2 [GD3]	2			2					1382.57	1382.86	1382.84	1382.86	0.291535	0.270077	0.292868	#REF!	#REF!	#REF!	m/z610(H1-aoWR(H)),772(H2-aoWR(H)),1077(H2A1-aoWR(H)),1383(H2A2-aoWR(H))
8	Gg	GSL-8	(Hex)2(Neu5Ac)2(lactone) [GD3(lactone)]	2			2		1			1350.54	1350.82	1350.81	1350.83	0.280504	0.272779	0.289988	#REF!	#REF!	#REF!	m/z610(H1-aoWR(H)),772(H2-aoWR(H)),1045(H2A1_lactone1-aoWR(H)),1077(H2A1-aoWR(H)),1351(H2A2_lactone1-aoWR(H))
9	Gg	GSL-9 1)	(Hex)3(HexNAc)1(Neu5Ac)1 [GM1]	3	1		1					1442.58	1442.92	1442.89	1442.91	0.333665	0.304853	0.322332	#REF!	#REF!	#REF!	m/z610(H1-aoWR(H)),772(H2-aoWR(H)),975(H2N1-aoWR(H)),1077(H2A1-aoWR(H)),1137(H3N1-aoWR(H)),1280(H2N1A1-aoWR(H)),1443(H3N1A1-aoWR(H))	*β1-3,6galactosidase
10	Gg	GSL-10 2)	(Hex)3(HexNAc)1(Neu5Gc)1 [GM1{Neu5Gc)]	3	1			1				1458.58	1458.92	1458.89	1458.91	0.341939	0.314077	0.335955	#REF!	#REF!	#REF!	m/z611(H1-aoWR(H)),774(H2-aoWR(H)),977(H2N1-aoWR(H)),1139(H3N1-aoWR(H)),1460(H3N1G1-aoWR(H))	*β1-3,6galactosidase
11	Gg	GSL-11	(Hex)3(HexNAc)1(Neu5Ac)2 [GD1]	3	1		2					1747.7	1748.09	1748.07	1748.08	0.390723	0.36794	0.384712	#REF!	#REF!	#REF!	m/z610(H1-aoWR(H)),772(H2-aoWR(H)),975(H2N1-aoWR(H)),1077(H2A1-aoWR(H)),1137(H3N1-aoWR(H)),1280(H2N1A1-aoWR(H)),1442(H3N1A1-aoWR(H)),1748(H3N1A2-aoWR(H))
12	Gg	GSL-12	(Hex)3(HexNAc)1(Neu5Ac)2(lactone) [GD1(lactone)]	3	1		2		1			1715.67	1716.06	1716.03	1716.05	0.382999	0.362055	0.380996	#REF!	#REF!	#REF!	m/z610(H1-aoWR(H)),772(H2-aoWR(H)),975(H2N1-aoWR(H)),1077(H2A1-aoWR(H)),1137(H3N1-aoWR(H)),1410(H3N1A1_lactone1-aoWR(H)),1441(H3N1A1-aoWR(H)),1716(H3N1A2_lactone1-aoWR(H))
13	Gg	GSL-13	(Hex)3(HexNAc)1(Neu5Ac)1(Neu5Gc)1 [GD1(Neu5Gc)]	3	1		1	1				1763.69	1764.09	1764.08	1764.09	0.393943	0.382771	0.396872	#REF!	#REF!	#REF!	m/z611(H1-aoWR(H)),773(H2-aoWR(H)),976(H2N1-aoWR(H)),1079(H2A1-aoWR(H),1282(H2N1A1-aoWR(H)),1443(H3N1A1-aoWR(H)),1458(H3N1G1-aoWR(H)),1764(H3N1A1G1-aoWR(H))
14	Gg	GSL-14	(Hex)3(HexNAc)1(Neu5Gc)2 [GD1(Neu5Gc x 2)]	3	1			2				1779.69	1780.05	1780.05	1780.05	0.363359	0.361902	0.366112	#REF!	#REF!	#REF!
15	Gg	GSL-15	(Hex)3(HexNAc)2(NeuAc)2 [GalNAc-GD1]	3	2		2					1950.78	1951.18	1951.18	1951.18	0.401288	0.398344	0.404727	#REF!	#REF!	#REF!
16	Gb	GSL-16	(Hex)3 [Gb3]	3								934.389	N.D.	N.D.	N.D.	-	-	-	-	-	-	m/z 934, ((Hex)3-aoWR)
17	Gb	GSL-17 3)	(Hex)3(HexNAc)1 [Gb4]	3	1							1137.47	1137.73	1137.7	1137.73	0.261387	0.236383	0.262227	#REF!	#REF!	#REF!	m/z610(H1-aoWR(H)),772(H2-aoWR(H)),935(H3-aoWR(H)),975(H2N1-aoWR(H)),1138(H3N1-aoWR(H)):, m/z 934, ((Hex)3-aoWR)
18	Gb	GSL-18 4)	(Hex)4(HexNAc)1 [Gb5(SSEA-3)]	4	1							1299.52	1299.82	1299.8	1299.82	0.301955	0.276907	0.301515	#REF!	#REF!	#REF!	m/z610(H1-aoWR(H)),772(H2-aoWR(H)),813(H1N1-aoWR(H)),935(H3-aoWR(H)),975(H2N1-aoWR(H)),1137(H3N1-aoWR(H)),1300(H4N1-aoWR(H)):, m/z 934, ((Hex)3-aoWR)
19	Gb	GSL-19	(Hex)4(HexNAc)1(Neu5Ac)1 [SSEA-4]	4	1		1					1604.64	1604.98	1604.95	1604.94	0.342085	0.310296	0.303756	#REF!	#REF!	#REF!	m/z610(H1-aoWR(H)),772(H2-aoWR(H)),934(H3-aoWR(H)),1096(H4-aoWR(H)),1136(H3N1-aoWR(H)),1299(H4N1-aoWR(H)),1441(H3N1A1-aoWR(H)),1605(H4N1A1-aoWR(H))
20	Gb	GSL-20 5)	(Hex)5(HexNAc)2	5	2							1664.65	1665.02	1665.02	1665.02	0.370157	0.361751	0.366211	-	-	-	m/z610(H1-aoWR(H)),772(H2-aoWR(H)),813(H1N1-aoWR(H)),975(H2N1-aoWR(H)),1137(H3N1-aoWR(H)),1178(H2N2-aoWR(H)),1339(H3N2-aoWR(H)),1502(H4N2-aoWR(H)),1665(H5N2-aoWR(H)):, m/z 934, ((Hex)3-aoWR)
21	Lc	GSL-21	(Hex)3(HexNAc)1(Fuc)1 [Fuc-(n)Lc4 (SSEA-1 or SSEA-5)]	3	1	1						1283.53	N.D.	N.D.	N.D.	-	-	-	-	-	-
22	Lc	GSL-22 1)	(Hex)3(HexNAc)1(Neu5Ac)1 [Sialyl-(n)Lc4]	3	1		1					1442.58	1442.92	1442.89	1442.91	0.333665	0.304853	0.322332	#REF!	#REF!	#REF!	m/z610(H1-aoWR(H)),772(H2-aoWR(H)),975(H2N1-aoWR(H)),1077(H2A1-aoWR(H)),1137(H3N1-aoWR(H)),1280(H2N1A1-aoWR(H)),1443(H3N1A1-aoWR(H))	*β1-3,6galactosidase
23	Lc	GSL-23 2)	(Hex)3(HexNAc)1(Neu5Gc)1 [Sialyl-(n)Lc4 (Neu5Gc)]	3	1			1				1458.58	1458.92	1458.89	1458.91	0.341939	0.314077	0.335955	#REF!	#REF!	#REF!	m/z611(H1-aoWR(H)),774(H2-aoWR(H)),977(H2N1-aoWR(H)),1139(H3N1-aoWR(H)),1460(H3N1G1-aoWR(H))	*β1-3,6galactosidase
24	Lc	GSL-24 4)	(Hex)4(HexNAc)1 [Gal-(n)Lc4]	4	1							1299.52	1299.82	1299.8	1299.82	0.301955	0.276907	0.301515	#REF!	#REF!	#REF!	m/z610(H1-aoWR(H)),772(H2-aoWR(H)),813(H1N1-aoWR(H)),935(H3-aoWR(H)),975(H2N1-aoWR(H)),1137(H3N1-aoWR(H)),1300(H4N1-aoWR(H)):, m/z 975, ((HexNAc)1(Hex)2-aoWR)
25	Lc	GSL-25	(Hex)3(HexNAc)2 [(n)Lc5]	3	2							1340.55	1340.85	1340.83	1340.86	0.304689	0.28166	0.307426	#REF!	#REF!	#REF!	m/z610(H1-aoWR(H)),772(H2-aoWR(H)),975(H2N1-aoWR(H)),1136(H3N1-aoWR(H)),1179(H2N2-aoWR(H)),1341(H3N2-aoWR(H))
26	Lc	GSL-26	(Hex)3(HexNAc)2(Fuc)1 [Fuc-(n)Lc5 (type I A)]	3	2	1						1486.61	N.D.	N.D.	N.D.	-	-	-	-	-	-
27	Lc	GSL-27	(Hex)4(HexNAc)2(Neu5Ac)1	4	2		1					1807.72	1808.13	1808.1	1808.12	0.41085	0.388941	0.406395	#REF!	#REF!	#REF!	m/z610(H1-aoWR(H)),772(H2-aoWR(H)),975(H2N1-aoWR(H)),1077(H2A1-aoWR(H)),1137(H3N1-aoWR(H)),1442(H3N1A1-aoWR(H)),1502(H4N2-aoWR(H)),1808(H4N2A1-aoWR(H))
28	Lc	GSL-28	(Hex)4(HexNAc)3	4	3							1705.68	1706.05	1706.02	1706.05	0.366487	0.342249	0.367027	#REF!	#REF!	#REF!	m/z610(H1-aoWR(H)),772(H2-aoWR(H)),975(H2N1-aoWR(H)),1137(H3N1-aoWR(H)),1501(H4N2-aoWR(H)),1706(H4N3-aoWR(H))
29	Lc	GSL-29	(Hex)4(HexNAc)3(Fuc)1	4	3	1						1851.74	1852.1	N.D.	N.D.	0.360365	-	-	#REF!	#REF!	#REF!
30	Lc	GSL-30 5)	(Hex)5(HexNAc)2	5	2							1664.65	1665.02	1665.02	1665.02	0.370157	0.361751	0.366211	#REF!	#REF!	#REF!	m/z610(H1-aoWR(H)),772(H2-aoWR(H)),813(H1N1-aoWR(H)),975(H2N1-aoWR(H)),1137(H3N1-aoWR(H)),1178(H2N2-aoWR(H)),1339(H3N2-aoWR(H)),1502(H4N2-aoWR(H)),1665(H5N2-aoWR(H)):, m/z 975, ((HexNAc)1(Hex)2-aoWR)
31	Lc	GSL-31	(Hex)5(HexNAc)3	5	3							1867.73	1868.15	1868.12	1868.14	0.413812	0.386463	0.406824	#REF!	#REF!	#REF!	m/z610(H1-aoWR(H)),772(H2-aoWR(H)),975(H2N1-aoWR(H)),1137(H3N1-aoWR(H)),1503(H4N2-aoWR(H)),1868(H5N3-aoWR(H))
32	Lc	GSL-32	(Hex)4(HexNAc)3(Neu5Ac)1	4	3		1					2010.8	2011.24	2011.17	2011.21	0.446504	0.376267	0.415148	#REF!	#REF!	#REF!
33	Lc	GSL-33	(Hex)5(HexNAc)3(Fuc)1	5	3	1						2013.79	N.D.	N.D.	N.D.	-	-	-	-	-	-
34	Lc	GSL-34	(Hex)6(HexNAc)3	6	3							2029.79	N.D.	N.D.	N.D.	-	-	-	-	-	-
35	Lc	GSL-35	(Hex)5(HexNAc)3(Fuc)2	5	3	2						2159.85	N.D.	N.D.	N.D.	-	-	-	-	-	-
36	Lc	GSL-36	(Hex)5(HexNAc)3(Neu5Ac)1	5	3		1					2172.85	2173.32	2173.29	2173.31	0.476618	0.446091	0.465786	#REF!	#REF!	#REF!	m/z610(H1-aoWR(H)),772(H2-aoWR(H)),975(H2N1-aoWR(H)),1137(H3N1-aoWR(H)),1442(H3N1A1-aoWR(H)),1502(H4N2-aoWR(H)),1808(H4N2A1-aoWR(H)),1867(H5N3-aoWR(H)),2173(H5N3A1-aoWR(H))
37	Lc	GSL-37	(Hex)6(HexNAc)4	6	4							2232.87	2233.33	2233.3	2233.33	0.467682	0.430746	0.466877	#REF!	#REF!	#REF!
38	Lc	GSL-38	(Hex)5(HexNAc)3(Fuc)1(Neu5Ac)1	5	3	1	1					2318.91	N.D.	N.D.	N.D.	-	-	-	-	-	-
39	Lc	GSL-39	(Hex)5(HexNAc)3(Neu5Ac)2(lactone)	5	3		2		1			2445.94	N.D.	N.D.	N.D.	-	-	-	-	-	-
40	Gg or Lc	GSL-40	(Hex)2(HexNAc)1 [asialo GM2 or (n)Lc3]	2	1							975.416	975.632	975.606	975.634	0.215969	0.190616	0.217835	#REF!	#REF!	#REF!	m/z610(H1-aoWR(H)),772(H2-aoWR(H)),975(H2N1-aoWR(H))
41	Gg or Lc	GSL-41	(Hex)2(HexNAc)2	2	2							1178.5	1178.76	1178.74	1178.76	0.264026	0.245294	0.268198	#REF!	#REF!	#REF!	m/z610(H1-aoWR(H)),772(H2-aoWR(H)),974(H2N1-aoWR(H)),1179(H2N2-aoWR(H))
42	Gg or Lc	GSL-42 3)	(Hex)3(HexNAc)1 [asialo GM1 or (n)Lc4]	3	1							1137.47	1137.73	1137.7	1137.73	0.261387	0.236383	0.262227	#REF!	#REF!	#REF!	m/z610(H1-aoWR(H)),772(H2-aoWR(H)),935(H3-aoWR(H)),975(H2N1-aoWR(H)),1138(H3N1-aoWR(H)):, m/z 975, ((HexNAc)1(Hex)2-aoWR)
43	Gg or Lc	GSL-43	(Hex)3(HexNAc)1(Fuc)1(Neu5Ac)1	3	1	1	1					1588.64	1588.97	N.D.	N.D.	0.330388	-	-	#REF!	#REF!	#REF!
44	Gg or Lc	GSL-44	(Hex)3(HexNAc)1(Neu5Ac)1(lactone)	3	1		1		1			1410.56	1410.87	1410.85	1410.87	0.314531	0.294171	0.31377	#REF!	#REF!	#REF!	m/z610(H1-aoWR(H)),772(H2-aoWR(H)),975(H2N1-aoWR(H))1137(H3N1-aoWR(H)),1411(H3N1A1_lactone1-aoWR(H))
45	Gg or Lc	GSL-45	(Hex)3(HexNAc)2(Neu5Ac)1 [GalNAc-GM1,Sia-(n)Lc5, etc]	3	2		1					1645.66	1646.04	1646.02	1646.03	0.372898	0.354187	0.366042	#REF!	#REF!	#REF!	m/z610(H1-aoWR(H)),772(H2-aoWR(H)),813(H1N1-aoWR(H)),975(H2N1-aoWR(H)),1137(H3N1-aoWR(H)),1280(H2N1A1-aoWR(H)),1340(H3N2-aoWR(H)),1646(H3N2A1-aoWR(H))
46	Gb or Lc	GSL-46	(Hex)4(HexNAc)2 [GlcNAc-Gb5, (n)Lc6 etc.]	4	2							1502.6	1502.95	1502.93	1502.94	0.34609	0.324249	0.341109	#REF!	#REF!	#REF!	m/z610(H1-aoWR(H)),772(H2-aoWR(H)),975(H2N1-aoWR(H)),1137(H3N1-aoWR(H)),1340(H3N2-aoWR(H)),1503(H4N2-aoWR(H))
47	Gb orLc	GSL-47	(Hex)4(HexNAc)2(Fuc)1 [Type IV A, type II H antigens etc.]	4	2	1						1648.66	N.D.	N.D.	N.D.	-	-	-	-	-	-
			Total number of peaks (mass range 750-2500)										159	153	143
			Number of assigned masses										33	31	31
			(%)										20.7547	20.2614	21.6783
													NHA1	NHA2	NHA3
												pmol/100ug	0.0512366	0.0463914	0.0374066
												1664 Gb(934)pmol/100ug	0	0	0
												1664nLc(975)pmol/100ug	0.0512366	0.0463914	0.0374066
												1442	NHA	NHA	NHA	NHA	NHA
												SPG/SLc4/GM1	56.5253	50.7732	43.8964	0.648454	0.560529
												Gg=GM1	34.5935	31.0732	26.8646	0.396854	0.343044
												nLc=SLc4	21.9318	19.7	17.0318	0.2516	0.217485
															146	148	173	113	169	140	147	162	147
		1) Relative proportion of GSL-9 and GSL-22 was calculated by the effect of β1-3,6 galactose digestion.
		2) Relative proportion of GSL-10 and GSL-23 was calculated by the effect of β1-3,6 galactose digestion.
		3) Relative proportion of GSL-17 and GSL-42 was calculated from the area of the signitures fragmentation peaks (m/z 934 and 975).
		4) Relative proportion of GSL-18 and GSL-24 was calculated from the area of the signitures fragmentation peaks (m/z 934 and 975).
		5) Relative proportion of GSL-20 and GSL-30 was calculated from the area of the signitures fragmentation peaks (m/z 934 and 975).
