# Supplementary material for: Comprehensive Glycomics of a Multistep Human Brain Tumor Model Reveals Specific Glycosylation Patterns Related to Malignancy
Source: PLoS One. 2015 Jul 1;10(7):e0128300. doi: 10.1371/journal.pone.0128300 (PMC4488535; doi:10.1371/journal.pone.0128300)
Supplement: S2 Table — (XLSX) [file pone.0128300.s016.xlsx]

## Sheet: Table S2
			reducing end : hemiacetal derivertized with aoWR tag.
			All signals were detected as protone adducts [M+H]+ in positive ion mode.	Hex	HexNAc	Fuc	Neu5Ac	Neu5Gc	lactone	Ac	WR+H
	T			162.053	203.079	146.058	305.115	321.11	32.0262	42.0105	448.231
	Class	No	Composition									Theor. m/z	Obsd. m/z			Tolerance			AVE	SD	CV	m/z characteristic fragment ions for the structural determinatin of glycan isomers (compositions)	Enzymatic digestion for the structural determinatin of glycan isomers
													N=1	N=1	N=3	N=1	N=1	N=3
1	LacCer	GSL-1	(Hex)2	2								772.336	772.475	772.477	772.469	0.138869	0.140154	0.133012	#REF!	#REF!	#REF!
2	Gg	GSL-2	(Hex)2(Neu5Ac)1 [GM3]	2			1					1077.45	1077.7	1077.7	1077.69	0.243781	0.24481	0.233476	#REF!	#REF!	#REF!
3	Gg	GSL-3	(Hex)2(Neu5Ac)1(lacton) [GM3(lactoner)]	2			1		1			1045.43	1045.65	1045.65	1045.64	0.228469	0.226468	0.217444	#REF!	#REF!	#REF!
4	Gg	GSL-4	(Hex)2(Neu5Gc)1 [GM3(Neu5Gc)]	2				1				1093.45	N.D.	N.D.	N.D.	-	-	-	-	-	-
5	Gg	GSL-5	(Hex)2(HexNAc)1(Neu5Ac)1 [GM2]	2	1		1					1280.53	1280.83	1280.83	1280.82	0.295118	0.299113	0.287401	#REF!	#REF!	#REF!
6	Gg	GSL-6	(Hex)2(HexNAc)1(Neu5Gc)1 [GM2(Neu5Gc)]	2	1			1				1296.53	N.D.	N.D.	1296.81	-	-	0.287588	#REF!	#REF!	#REF!
7	Gg	GSL-7	(Hex)2(Neu5Ac)2 [GD3]	2			2					1382.57	1382.87	1382.87	1382.87	0.304789	0.308002	0.30035	#REF!	#REF!	#REF!
8	Gg	GSL-8	(Hex)2(Neu5Ac)2(lactone) [GD3(lactone)]	2			2		1			1350.54	1350.84	1350.85	1350.84	0.302912	0.309379	0.301527	#REF!	#REF!	#REF!
9	Gg	GSL-9 1)	(Hex)3(HexNAc)1(Neu5Ac)1 [GM1]	3	1		1					1442.58	1442.91	1442.92	1442.91	0.330317	0.334034	0.323028	#REF!	#REF!	#REF!		*β1-3,6galactosidase
10	Gg	GSL-10 2)	(Hex)3(HexNAc)1(Neu5Gc)1 [GM1{Neu5Gc)]	3	1			1				1458.58	1458.92	1458.93	1458.92	0.345859	0.347055	0.336298	#REF!	#REF!	#REF!		*β1-3,6galactosidase
11	Gg	GSL-11	(Hex)3(HexNAc)1(Neu5Ac)2 [GD1]	3	1		2					1747.7	1748.09	1748.1	1748.09	0.393866	0.397416	0.392782	#REF!	#REF!	#REF!
12	Gg	GSL-12	(Hex)3(HexNAc)1(Neu5Ac)2(lactone) [GD1(lactone)]	3	1		2		1			1715.67	1716.06	1716.07	1716.06	0.389965	0.394135	0.391355	#REF!	#REF!	#REF!
13	Gg	GSL-13	(Hex)3(HexNAc)1(Neu5Ac)1(Neu5Gc)1 [GD1(Neu5Gc)]	3	1		1	1				1763.69	1764.1	1764.11	1764.11	0.403003	0.419614	0.413358	#REF!	#REF!	#REF!
14	Gg	GSL-14	(Hex)3(HexNAc)1(Neu5Gc)2 [GD1(Neu5Gc x 2)]	3	1			2				1779.69	1780.06	N.D.	N.D.	0.372552	-	-	#REF!	#REF!	#REF!
15	Gg	GSL-15	(Hex)3(HexNAc)2(NeuAc)2 [GalNAc-GD1]	3	2		2					1950.78	1951.21	1951.2	1950.16	0.42914	0.416894	-0.618489	#REF!	#REF!	#REF!
16	Gb	GSL-16	(Hex)3 [Gb3]	3								934.389	934.591	934.593	934.583	0.201831	0.203867	0.194188	#REF!	#REF!	#REF!
17	Gb	GSL-17 3)	(Hex)3(HexNAc)1 [Gb4]	3	1							1137.47	1137.73	1137.73	1137.72	0.264936	0.266013	0.254555	#REF!	#REF!	#REF!	m/z 934, ((Hex)3-aoWR)
18	Gb	GSL-18 4)	(Hex)4(HexNAc)1 [Gb5(SSEA-3)]	4	1							1299.52	1299.83	1299.83	1299.82	0.30634	0.307403	0.29805	-	-	-	m/z 934, ((Hex)3-aoWR)
19	Gb	GSL-19	(Hex)4(HexNAc)1(Neu5Ac)1 [SSEA-4]	4	1		1					1604.64	1604.97	1604.99	1604.98	0.337735	0.35643	0.346556	#REF!	#REF!	#REF!
20	Gb	GSL-20 5)	(Hex)5(HexNAc)2	5	2							1664.65	1665.03	1665.04	1665.04	0.379388	0.383247	0.384088	-	-	-	m/z 934, ((Hex)3-aoWR)
21	Lc	GSL-21	(Hex)3(HexNAc)1(Fuc)1 [Fuc-(n)Lc4 (SSEA-1 or SSEA-5)]	3	1	1						1283.53	N.D.	N.D.	N.D.	-	-	-	-	-	-
22	Lc	GSL-22 1)	(Hex)3(HexNAc)1(Neu5Ac)1 [Sialyl-(n)Lc4]	3	1		1					1442.58	1442.91	1442.92	1442.91	0.330317	0.334034	0.323028	#REF!	#REF!	#REF!		*β1-3,6galactosidase
23	Lc	GSL-23 2)	(Hex)3(HexNAc)1(Neu5Gc)1 [Sialyl-(n)Lc4 (Neu5Gc)]	3	1			1				1458.58	1458.92	1458.93	1458.92	0.345859	0.347055	0.336298	#REF!	#REF!	#REF!		*β1-3,6galactosidase
24	Lc	GSL-24 4)	(Hex)4(HexNAc)1 [Gal-(n)Lc4]	4	1							1299.52	1299.83	1299.83	1299.82	0.30634	0.307403	0.29805	#REF!	#REF!	#REF!	m/z 975, ((HexNAc)1(Hex)2-aoWR)
25	Lc	GSL-25	(Hex)3(HexNAc)2 [(n)Lc5]	3	2							1340.55	1340.86	1340.86	1340.85	0.313399	0.313047	0.30387	#REF!	#REF!	#REF!
26	Lc	GSL-26	(Hex)3(HexNAc)2(Fuc)1 [Fuc-(n)Lc5 (type I A)]	3	2	1						1486.61	N.D.	N.D.	N.D.	-	-	-	-	-	-
27	Lc	GSL-27	(Hex)4(HexNAc)2(Neu5Ac)1	4	2		1					1807.72	1808.14	1808.14	1808.14	0.421174	0.425279	0.423419	#REF!	#REF!	#REF!
28	Lc	GSL-28	(Hex)4(HexNAc)3	4	3							1705.68	1706.05	1706.07	1706.07	0.374723	0.388865	0.387054	#REF!	#REF!	#REF!
29	Lc	GSL-29	(Hex)4(HexNAc)3(Fuc)1	4	3	1						1851.74	N.D.	N.D.	N.D.	-	-	-	-	-	-
30	Lc	GSL-30 5)	(Hex)5(HexNAc)2	5	2							1664.65	1665.03	1665.04	1665.04	0.379388	0.383247	0.384088	#REF!	#REF!	#REF!	m/z 975, ((HexNAc)1(Hex)2-aoWR)
31	Lc	GSL-31	(Hex)5(HexNAc)3	5	3							1867.73	1868.12	1868.16	1868.16	0.389966	0.425392	0.423136	#REF!	#REF!	#REF!
32	Lc	GSL-32	(Hex)4(HexNAc)3(Neu5Ac)1	4	3		1					2010.8	2011.22	2011.25	N.D.	0.427276	0.453084	-	#REF!	#REF!	#REF!
33	Lc	GSL-33	(Hex)5(HexNAc)3(Fuc)1	5	3	1						2013.79	N.D.	N.D.	N.D.	-	-	-	-	-	-
34	Lc	GSL-34	(Hex)6(HexNAc)3	6	3							2029.79	N.D.	N.D.	N.D.	-	-	-	-	-	-
35	Lc	GSL-35	(Hex)5(HexNAc)3(Fuc)2	5	3	2						2159.85	N.D.	N.D.	N.D.	-	-	-	-	-	-
36	Lc	GSL-36	(Hex)5(HexNAc)3(Neu5Ac)1	5	3		1					2172.85	2173.33	2173.33	2173.32	0.48631	0.478273	0.47581	#REF!	#REF!	#REF!
37	Lc	GSL-37	(Hex)6(HexNAc)4	6	4							2232.87	2233.34	2233.34	2233.34	0.471109	0.477723	0.477589	#REF!	#REF!	#REF!
38	Lc	GSL-38	(Hex)5(HexNAc)3(Fuc)1(Neu5Ac)1	5	3	1	1					2318.91	N.D.	N.D.	N.D.	-	-	-	-	-	-
39	Lc	GSL-39	(Hex)5(HexNAc)3(Neu5Ac)2(lactone)	5	3		2		1			2445.94	N.D.	N.D.	N.D.	-	-	-	-	-	-
40	Gg or Lc	GSL-40	(Hex)2(HexNAc)1 [asialo GM2 or (n)Lc3]	2	1							975.416	975.636	975.635	975.624	0.220137	0.219513	0.208282	#REF!	#REF!	#REF!
41	Gg or Lc	GSL-41	(Hex)2(HexNAc)2	2	2							1178.5	1178.77	1178.77	1178.76	0.274902	0.279585	0.265366	#REF!	#REF!	#REF!
42	Gg or Lc	GSL-42 3)	(Hex)3(HexNAc)1 [asialo GM1 or (n)Lc4]	3	1							1137.47	1137.73	1137.73	1137.72	0.264936	0.266013	0.254555	#REF!	#REF!	#REF!	m/z 975, ((HexNAc)1(Hex)2-aoWR)
43	Gg or Lc	GSL-43	(Hex)3(HexNAc)1(Fuc)1(Neu5Ac)1	3	1	1	1					1588.64	N.D.	N.D.	N.D.	-	-	-	-	-	-
44	Gg or Lc	GSL-44	(Hex)3(HexNAc)1(Neu5Ac)1(lactone)	3	1		1		1			1410.56	1410.88	1410.89	1410.87	0.3218	0.329264	0.316849	#REF!	#REF!	#REF!
45	Gg or Lc	GSL-45	(Hex)3(HexNAc)2(Neu5Ac)1 [GalNAc-GM1,Sia-(n)Lc5, etc]	3	2		1					1645.66	1646.04	1646.05	1646.04	0.375234	0.381787	0.374543	#REF!	#REF!	#REF!
46	Gb or Lc	GSL-46	(Hex)4(HexNAc)2 [GlcNAc-Gb5, (n)Lc6 etc.]	4	2							1502.6	1502.95	1502.96	1502.95	0.350166	0.359792	0.351959	#REF!	#REF!	#REF!
47	Gb orLc	GSL-47	(Hex)4(HexNAc)2(Fuc)1 [Type IV A, type II H antigens etc.]	4	2	1						1648.66	N.D.	N.D.	N.D.	-	-	-	-	-	-
			Total number of peaks (mass range 750-2500)										146	147	140
			Number of assigned masses										30	30	30
			(%)										20.5479	20.4082	21.4286
													T1	T2	T3
												pmol/100ug	0.0484535	0.0521274	0.0450309
												1664 Gb(934)pmol/100ug	0	0	0
												1664nLc(975)pmol/100ug	0.0484535	0.0521274	0.0450309
												1442	T	T	T	T	T
												SPG/SLc4/GM1	49.3526	47.2932	47.8437	0.648624	0.7082
												Gg=GM1	31.5363	30.2204	30.5722	0.414471	0.45254
												nLc=SLc4	17.8163	17.0729	17.2716	0.234153	0.25566
																113	169	140	147	162
		1) Relative proportion of GSL-9 and GSL-22 was calculated by the effect of β1-3,6 galactose digestion.
		2) Relative proportion of GSL-10 and GSL-23 was calculated by the effect of β1-3,6 galactose digestion.
		3) Relative proportion of GSL-17 and GSL-42 was calculated from the area of the signitures fragmentation peaks (m/z 934 and 975).
		4) Relative proportion of GSL-18 and GSL-24 was calculated from the area of the signitures fragmentation peaks (m/z 934 and 975).
		5) Relative proportion of GSL-20 and GSL-30 was calculated from the area of the signitures fragmentation peaks (m/z 934 and 975).
