# Supplementary material for: Comprehensive Glycomics of a Multistep Human Brain Tumor Model Reveals Specific Glycosylation Patterns Related to Malignancy
Source: PLoS One. 2015 Jul 1;10(7):e0128300. doi: 10.1371/journal.pone.0128300 (PMC4488535; doi:10.1371/journal.pone.0128300)
Supplement: S3 Table — (XLSX) [file pone.0128300.s017.xlsx]

## Sheet: Table S3
			reducing end : hemiacetal derivertized with aoWR tag.
			All signals were detected as protone adducts [M+H]+ in positive ion mode.	Hex	HexNAc	Fuc	Neu5Ac	Neu5Gc	lactone	Ac	WR+H
	TS			162.053	203.079	146.058	305.115	321.11	32.0262	42.0105	448.231
	Class	No	Composition									Theor. m/z	Obsd. m/z			Tolerance			AVE	SD	CV	m/z characteristic fragment ions for the structural determinatin of glycan isomers (compositions)	Enzymatic digestion for the structural determinatin of glycan isomers
													N=1	N=1	N=3	N=1	N=1	N=3
1	LacCer	GSL-1	(Hex)2	2								772.336	772.462	772.465	772.456	0.125591	0.128752	0.119545	#REF!	#REF!	#REF!
2	Gg	GSL-2	(Hex)2(Neu5Ac)1 [GM3]	2			1					1077.45	1077.68	1077.68	1077.66	0.231695	0.231398	0.212621	#REF!	#REF!	#REF!
3	Gg	GSL-3	(Hex)2(Neu5Ac)1(lacton) [GM3(lactoner)]	2			1		1			1045.43	1045.63	1045.64	1045.63	0.204556	0.213148	0.201058	#REF!	#REF!	#REF!
4	Gg	GSL-4	(Hex)2(Neu5Gc)1 [GM3(Neu5Gc)]	2				1				1093.45	1093.69	1093.69	1093.67	0.23939	0.244962	0.220906	#REF!	#REF!	#REF!
5	Gg	GSL-5	(Hex)2(HexNAc)1(Neu5Ac)1 [GM2]	2	1		1					1280.53	1280.81	1280.82	1280.79	0.279291	0.285477	0.262686	#REF!	#REF!	#REF!
6	Gg	GSL-6	(Hex)2(HexNAc)1(Neu5Gc)1 [GM2(Neu5Gc)]	2	1			1				1296.53	1296.81	1296.82	1296.79	0.282803	0.297501	0.267572	#REF!	#REF!	#REF!
7	Gg	GSL-7	(Hex)2(Neu5Ac)2 [GD3]	2			2					1382.57	1382.82	1382.86	1382.81	0.257338	0.292305	0.243645	#REF!	#REF!	#REF!
8	Gg	GSL-8	(Hex)2(Neu5Ac)2(lactone) [GD3(lactone)]	2			2		1			1350.54	1350.83	1350.84	1350.76	0.285176	0.295357	0.22384	#REF!	#REF!	#REF!
9	Gg	GSL-9 1)	(Hex)3(HexNAc)1(Neu5Ac)1 [GM1]	3	1		1					1442.58	1442.9	1442.91	1442.89	0.31508	0.323132	0.301344	#REF!	#REF!	#REF!		*β1-3,6galactosidase
10	Gg	GSL-10 2)	(Hex)3(HexNAc)1(Neu5Gc)1 [GM1{Neu5Gc)]	3	1			1				1458.58	1458.9	1458.92	1458.89	0.325207	0.343873	0.313615	#REF!	#REF!	#REF!		*β1-3,6galactosidase
11	Gg	GSL-11	(Hex)3(HexNAc)1(Neu5Ac)2 [GD1]	3	1		2					1747.7	1748.08	1748.09	1748.08	0.38585	0.395661	0.378039	#REF!	#REF!	#REF!
12	Gg	GSL-12	(Hex)3(HexNAc)1(Neu5Ac)2(lactone) [GD1(lactone)]	3	1		2		1			1715.67	1716.05	1716.07	1716.05	0.377149	0.392159	0.372291	#REF!	#REF!	#REF!
13	Gg	GSL-13	(Hex)3(HexNAc)1(Neu5Ac)1(Neu5Gc)1 [GD1(Neu5Gc)]	3	1		1	1				1763.69	1764.09	1764.11	1764.08	0.394919	0.412869	0.389175	#REF!	#REF!	#REF!
14	Gg	GSL-14	(Hex)3(HexNAc)1(Neu5Gc)2 [GD1(Neu5Gc x 2)]	3	1			2				1779.69	N.D.	N.D.	N.D.	-	-	-	-	-	-
15	Gg	GSL-15	(Hex)3(HexNAc)2(NeuAc)2 [GalNAc-GD1]	3	2		2					1950.78	N.D.	N.D.	N.D.	-	-	-	-	-	-
16	Gb	GSL-16	(Hex)3 [Gb3]	3								934.389	934.576	934.578	934.56	0.186611	0.188436	0.170913	#REF!	#REF!	#REF!
17	Gb	GSL-17 3)	(Hex)3(HexNAc)1 [Gb4]	3	1							1137.47	1137.72	1137.72	1137.7	0.247747	0.253621	0.232082	#REF!	#REF!	#REF!	m/z 934, ((Hex)3-aoWR)
18	Gb	GSL-18 4)	(Hex)4(HexNAc)1 [Gb5(SSEA-3)]	4	1							1299.52	1299.8	1299.82	1299.79	0.282776	0.299266	0.269801	#REF!	#REF!	#REF!	m/z 934, ((Hex)3-aoWR)
19	Gb	GSL-19	(Hex)4(HexNAc)1(Neu5Ac)1 [SSEA-4]	4	1		1					1604.64	1604.96	1604.98	1604.94	0.324593	0.342116	0.306357	#REF!	#REF!	#REF!
20	Gb	GSL-20 5)	(Hex)5(HexNAc)2	5	2							1664.65	1665.02	1665.04	1665.02	0.364622	0.389095	0.364055	#REF!	#REF!	#REF!	m/z 934, ((Hex)3-aoWR)
21	Lc	GSL-21	(Hex)3(HexNAc)1(Fuc)1 [Fuc-(n)Lc4 (SSEA-1 or SSEA-5)]	3	1	1						1283.53	1283.8	1283.82	1283.79	0.268664	0.2901	0.259332	#REF!	#REF!	#REF!
22	Lc	GSL-22 1)	(Hex)3(HexNAc)1(Neu5Ac)1 [Sialyl-(n)Lc4]	3	1		1					1442.58	1442.9	1442.91	1442.89	0.31508	0.323132	0.301344	#REF!	#REF!	#REF!		*β1-3,6galactosidase
23	Lc	GSL-23 2)	(Hex)3(HexNAc)1(Neu5Gc)1 [Sialyl-(n)Lc4 (Neu5Gc)]	3	1			1				1458.58	1458.9	1458.92	1458.89	0.325207	0.343873	0.313615	#REF!	#REF!	#REF!		*β1-3,6galactosidase
24	Lc	GSL-24 4)	(Hex)4(HexNAc)1 [Gal-(n)Lc4]	4	1							1299.52	1299.8	1299.82	1299.79	0.282776	0.299266	0.269801	#REF!	#REF!	#REF!	m/z 975, ((HexNAc)1(Hex)2-aoWR)
25	Lc	GSL-25	(Hex)3(HexNAc)2 [(n)Lc5]	3	2							1340.55	1340.83	1340.85	1340.82	0.280354	0.301649	0.276456	#REF!	#REF!	#REF!
26	Lc	GSL-26	(Hex)3(HexNAc)2(Fuc)1 [Fuc-(n)Lc5 (type I A)]	3	2	1						1486.61	N.D.	N.D.	N.D.	-	-	-	-	-	-
27	Lc	GSL-27	(Hex)4(HexNAc)2(Neu5Ac)1	4	2		1					1807.72	1808.12	1808.14	1808.12	0.401383	0.42155	0.399247	#REF!	#REF!	#REF!
28	Lc	GSL-28	(Hex)4(HexNAc)3	4	3							1705.68	1706.02	1706.05	1706.02	0.339054	0.374596	0.343265	#REF!	#REF!	#REF!
29	Lc	GSL-29	(Hex)4(HexNAc)3(Fuc)1	4	3	1						1851.74	N.D.	N.D.	N.D.	-	-	-	-	-	-
30	Lc	GSL-30 5)	(Hex)5(HexNAc)2	5	2							1664.65	1665.02	1665.04	1665.02	0.364622	0.389095	0.364055	#REF!	#REF!	#REF!	m/z 975, ((HexNAc)1(Hex)2-aoWR)
31	Lc	GSL-31	(Hex)5(HexNAc)3	5	3							1867.73	1868.14	1868.15	1868.14	0.404497	0.419103	0.404462	#REF!	#REF!	#REF!
32	Lc	GSL-32	(Hex)4(HexNAc)3(Neu5Ac)1	4	3		1					2010.8	N.D.	2011.24	2011.22	-	0.440982	0.428594	#REF!	#REF!	#REF!
33	Lc	GSL-33	(Hex)5(HexNAc)3(Fuc)1	5	3	1						2013.79	2014.2	2014.23	2014.23	0.40469	0.438257	0.443039	#REF!	#REF!	#REF!
34	Lc	GSL-34	(Hex)6(HexNAc)3	6	3							2029.79	N.D.	N.D.	N.D.	-	-	-	-	-	-
35	Lc	GSL-35	(Hex)5(HexNAc)3(Fuc)2	5	3	2						2159.85	2160.28	N.D.	2160.29	0.435039	-	0.436693	#REF!	#REF!	#REF!
36	Lc	GSL-36	(Hex)5(HexNAc)3(Neu5Ac)1	5	3		1					2172.85	2173.32	2173.33	2173.34	0.467028	0.484245	0.494367	#REF!	#REF!	#REF!
37	Lc	GSL-37	(Hex)6(HexNAc)4	6	4							2232.87	N.D.	N.D.	N.D.	-	-	-	-	-	-
38	Lc	GSL-38	(Hex)5(HexNAc)3(Fuc)1(Neu5Ac)1	5	3	1	1					2318.91	2319.39	2319.4	2319.43	0.48226	0.496065	0.520523	#REF!	#REF!	#REF!
39	Lc	GSL-39	(Hex)5(HexNAc)3(Neu5Ac)2(lactone)	5	3		2		1			2445.94	2446.42	2446.41	N.D.	0.48074	0.475178	-	#REF!	#REF!	#REF!
40	Gg or Lc	GSL-40	(Hex)2(HexNAc)1 [asialo GM2 or (n)Lc3]	2	1							975.416	975.657	975.656	975.654	0.241008	0.240408	0.238326	#REF!	#REF!	#REF!
41	Gg or Lc	GSL-41	(Hex)2(HexNAc)2	2	2							1178.5	N.D.	1178.76	N.D.	-	0.263542	-	#REF!	#REF!	#REF!
42	Gg or Lc	GSL-42 3)	(Hex)3(HexNAc)1 [asialo GM1 or (n)Lc4]	3	1							1137.47	1137.72	1137.72	1137.7	0.247747	0.253621	0.232082	#REF!	#REF!	#REF!	m/z 975, ((HexNAc)1(Hex)2-aoWR)
43	Gg or Lc	GSL-43	(Hex)3(HexNAc)1(Fuc)1(Neu5Ac)1	3	1	1	1					1588.64	1588.95	1588.99	1588.93	0.304509	0.345446	0.287802	#REF!	#REF!	#REF!
44	Gg or Lc	GSL-44	(Hex)3(HexNAc)1(Neu5Ac)1(lactone)	3	1		1		1			1410.56	1410.86	1410.87	1410.85	0.301526	0.314707	0.292332	#REF!	#REF!	#REF!
45	Gg or Lc	GSL-45	(Hex)3(HexNAc)2(Neu5Ac)1 [GalNAc-GM1,Sia-(n)Lc5, etc]	3	2		1					1645.66	1646.01	1646.02	1646	0.34341	0.358977	0.339676	#REF!	#REF!	#REF!
46	Gb or Lc	GSL-46	(Hex)4(HexNAc)2 [GlcNAc-Gb5, (n)Lc6 etc.]	4	2							1502.6	1502.92	1502.95	1502.91	0.320561	0.352335	0.311735	#REF!	#REF!	#REF!
47	Gb orLc	GSL-47	(Hex)4(HexNAc)2(Fuc)1 [Type IV A, type II H antigens etc.]	4	2	1						1648.66	1649.03	1649.05	1649.01	0.368798	0.390262	0.352144	#REF!	#REF!	#REF!
			Total number of peaks (mass range 750-2500)										148	148	173
			Number of assigned masses										34	35	34
			(%)										22.973	23.6486	19.6532
													TS1	TS2	TS3
												pmol/100ug	0.0334295	0.0295314	0.0264991
												1664 Gb(934)pmol/100ug	0.00786702	0.00694968	0.00623608
												1664nLc(975)pmol/100ug	0.0255625	0.0225818	0.0202631
												1442	TS	TS	TS	TS	TS
												SPG/SLc4/GM1	15.945	16.229	17.3117	0.548291	0.5217
												Gg=GM1	12.0225	12.2367	13.053	0.413412	0.393362
												nLc=SLc4	3.92247	3.99233	4.25868	0.13488	0.128338
																140	147	162
		1) Relative proportion of GSL-9 and GSL-22 was calculated by the effect of β1-3,6 galactose digestion.
		2) Relative proportion of GSL-10 and GSL-23 was calculated by the effect of β1-3,6 galactose digestion.
		3) Relative proportion of GSL-17 and GSL-42 was calculated from the area of the signitures fragmentation peaks (m/z 934 and 975).
		4) Relative proportion of GSL-18 and GSL-24 was calculated from the area of the signitures fragmentation peaks (m/z 934 and 975).
		5) Relative proportion of GSL-20 and GSL-30 was calculated from the area of the signitures fragmentation peaks (m/z 934 and 975).
