# Supplementary material for: Comprehensive Glycomics of a Multistep Human Brain Tumor Model Reveals Specific Glycosylation Patterns Related to Malignancy
Source: PLoS One. 2015 Jul 1;10(7):e0128300. doi: 10.1371/journal.pone.0128300 (PMC4488535; doi:10.1371/journal.pone.0128300)
Supplement: S5 Table — (XLSX) [file pone.0128300.s019.xlsx]

## Sheet: Table S5
			reducing end : hemiacetal derivertized with aoWR tag.
			All signals were detected as protone adducts [M+H]+ in positive ion mode.	Hex	HexNAc	Fuc	Neu5Ac	Neu5Gc	lactone	Ac	WR+H
	TSRA			162.053	203.079	146.058	305.115	321.11	32.0262	42.0105	448.231
	Class	No	Composition									Theor. m/z	Obsd. m/z			Tolerance			AVE	SD	CV	m/z characteristic fragment ions for the structural determinatin of glycan isomers (compositions)	Enzymatic digestion for the structural determinatin of glycan isomers
													N=1	N=1	N=3	N=1	N=1	N=3
1	LacCer	GSL-1	(Hex)2	2								772.336	772.465	772.471	772.46	0.12848	0.134264	0.124045	#REF!	#REF!	#REF!
2	Gg	GSL-2	(Hex)2(Neu5Ac)1 [GM3]	2			1					1077.45	1077.69	1077.7	1077.68	0.23647	0.244557	0.224114	#REF!	#REF!	#REF!
3	Gg	GSL-3	(Hex)2(Neu5Ac)1(lacton) [GM3(lactoner)]	2			1		1			1045.43	1045.63	1045.64	1045.63	0.207026	0.216751	0.201973	#REF!	#REF!	#REF!
4	Gg	GSL-4	(Hex)2(Neu5Gc)1 [GM3(Neu5Gc)]	2				1				1093.45	1093.69	1093.69	1093.68	0.242939	0.24329	0.231834	#REF!	#REF!	#REF!
5	Gg	GSL-5	(Hex)2(HexNAc)1(Neu5Ac)1 [GM2]	2	1		1					1280.53	1280.82	1280.83	1280.81	0.293912	0.301581	0.277402	#REF!	#REF!	#REF!
6	Gg	GSL-6	(Hex)2(HexNAc)1(Neu5Gc)1 [GM2(Neu5Gc)]	2	1			1				1296.53	N.D.	N.D.	N.D.	-	-	-	-	-	-
7	Gg	GSL-7	(Hex)2(Neu5Ac)2 [GD3]	2			2					1382.57	1382.87	1382.87	1382.86	0.30329	0.304175	0.291444	#REF!	#REF!	#REF!
8	Gg	GSL-8	(Hex)2(Neu5Ac)2(lactone) [GD3(lactone)]	2			2		1			1350.54	1350.89	1350.85	1350.8	0.348684	0.311923	0.263676	#REF!	#REF!	#REF!
9	Gg	GSL-9 1)	(Hex)3(HexNAc)1(Neu5Ac)1 [GM1]	3	1		1					1442.58	1442.93	1442.92	1442.91	0.342376	0.336496	0.321165	#REF!	#REF!	#REF!		*β1-3,6galactosidase
10	Gg	GSL-10 2)	(Hex)3(HexNAc)1(Neu5Gc)1 [GM1{Neu5Gc)]	3	1			1				1458.58	1458.95	1458.94	1458.92	0.366841	0.364898	0.342323	#REF!	#REF!	#REF!		*β1-3,6galactosidase
11	Gg	GSL-11	(Hex)3(HexNAc)1(Neu5Ac)2 [GD1]	3	1		2					1747.7	1748.12	1748.11	1748.09	0.420242	0.413719	0.392388	#REF!	#REF!	#REF!
12	Gg	GSL-12	(Hex)3(HexNAc)1(Neu5Ac)2(lactone) [GD1(lactone)]	3	1		2		1			1715.67	1716.07	1716.08	1716.06	0.400439	0.40405	0.384738	#REF!	#REF!	#REF!
13	Gg	GSL-13	(Hex)3(HexNAc)1(Neu5Ac)1(Neu5Gc)1 [GD1(Neu5Gc)]	3	1		1	1				1763.69	1764.12	1764.12	1764.1	0.424499	0.421446	0.404982	#REF!	#REF!	#REF!
14	Gg	GSL-14	(Hex)3(HexNAc)1(Neu5Gc)2 [GD1(Neu5Gc x 2)]	3	1			2				1779.69	1780.09	1780.11	N.D.	0.400886	0.418958	-	#REF!	#REF!	#REF!
15	Gg	GSL-15	(Hex)3(HexNAc)2(NeuAc)2 [GalNAc-GD1]	3	2		2					1950.78	N.D.	N.D.	N.D.	-	-	-	-	-	-
16	Gb	GSL-16	(Hex)3 [Gb3]	3								934.389	934.584	934.587	934.574	0.195179	0.198279	0.184315	#REF!	#REF!	#REF!
17	Gb	GSL-17 3)	(Hex)3(HexNAc)1 [Gb4]	3	1							1137.47	1137.73	1137.73	1137.72	0.263743	0.265087	0.247113	#REF!	#REF!	#REF!	m/z 934, ((Hex)3-aoWR)
18	Gb	GSL-18 4)	(Hex)4(HexNAc)1 [Gb5(SSEA-3)]	4	1							1299.52	1299.82	1299.83	1299.81	0.303514	0.31004	0.289145	#REF!	#REF!	#REF!	m/z 934, ((Hex)3-aoWR)
19	Gb	GSL-19	(Hex)4(HexNAc)1(Neu5Ac)1 [SSEA-4]	4	1		1					1604.64	1605.02	1605	1604.99	0.37898	0.359667	0.355563	#REF!	#REF!	#REF!
20	Gb	GSL-20 5)	(Hex)5(HexNAc)2	5	2							1664.65	1665.06	1665.06	1665.03	0.401519	0.402475	0.380015	#REF!	#REF!	#REF!	m/z 934, ((Hex)3-aoWR)
21	Lc	GSL-21	(Hex)3(HexNAc)1(Fuc)1 [Fuc-(n)Lc4 (SSEA-1 or SSEA-5)]	3	1	1						1283.53	1283.83	1283.83	1283.81	0.30244	0.306294	0.283975	#REF!	#REF!	#REF!
22	Lc	GSL-22 1)	(Hex)3(HexNAc)1(Neu5Ac)1 [Sialyl-(n)Lc4]	3	1		1					1442.58	1442.93	1442.92	1442.91	0.342376	0.336496	0.321165	#REF!	#REF!	#REF!		*β1-3,6galactosidase
23	Lc	GSL-23 2)	(Hex)3(HexNAc)1(Neu5Gc)1 [Sialyl-(n)Lc4 (Neu5Gc)]	3	1			1				1458.58	1458.95	1458.94	1458.92	0.366841	0.364898	0.342323	#REF!	#REF!	#REF!		*β1-3,6galactosidase
24	Lc	GSL-24 4)	(Hex)4(HexNAc)1 [Gal-(n)Lc4]	4	1							1299.52	1299.82	1299.83	1299.81	0.303514	0.31004	0.289145	#REF!	#REF!	#REF!	m/z 975, ((HexNAc)1(Hex)2-aoWR)
25	Lc	GSL-25	(Hex)3(HexNAc)2 [(n)Lc5]	3	2							1340.55	1340.86	1340.87	1340.84	0.314481	0.320994	0.295325	#REF!	#REF!	#REF!
26	Lc	GSL-26	(Hex)3(HexNAc)2(Fuc)1 [Fuc-(n)Lc5 (type I A)]	3	2	1						1486.61	N.D.	N.D.	N.D.	-	-	-	-	-	-
27	Lc	GSL-27	(Hex)4(HexNAc)2(Neu5Ac)1	4	2		1					1807.72	1808.16	1808.15	1808.12	0.441352	0.431253	0.408108	#REF!	#REF!	#REF!
28	Lc	GSL-28	(Hex)4(HexNAc)3	4	3							1705.68	1706.09	1706.09	1706.06	0.406447	0.405147	0.38413	#REF!	#REF!	#REF!
29	Lc	GSL-29	(Hex)4(HexNAc)3(Fuc)1	4	3	1						1851.74	N.D.	N.D.	N.D.	-	-	-	-	-	-
30	Lc	GSL-30 5)	(Hex)5(HexNAc)2	5	2							1664.65	1665.06	1665.06	1665.03	0.401519	0.402475	0.380015	#REF!	#REF!	#REF!	m/z 975, ((HexNAc)1(Hex)2-aoWR)
31	Lc	GSL-31	(Hex)5(HexNAc)3	5	3							1867.73	1868.18	1868.18	1868.16	0.444861	0.449069	0.42492	#REF!	#REF!	#REF!
32	Lc	GSL-32	(Hex)4(HexNAc)3(Neu5Ac)1	4	3		1					2010.8	N.D.	N.D.	N.D.	-	-	-	-	-	-
33	Lc	GSL-33	(Hex)5(HexNAc)3(Fuc)1	5	3	1						2013.79	2014.27	2014.25	2014.23	0.47462	0.46335	0.438408	#REF!	#REF!	#REF!
34	Lc	GSL-34	(Hex)6(HexNAc)3	6	3							2029.79	N.D.	N.D.	N.D.	-	-	-	-	-	-
35	Lc	GSL-35	(Hex)5(HexNAc)3(Fuc)2	5	3	2						2159.85	2160.32	2160.33	2160.31	0.473671	0.476388	0.465946	#REF!	#REF!	#REF!
36	Lc	GSL-36	(Hex)5(HexNAc)3(Neu5Ac)1	5	3		1					2172.85	2173.35	2173.34	2173.32	0.503337	0.491086	0.475485	#REF!	#REF!	#REF!
37	Lc	GSL-37	(Hex)6(HexNAc)4	6	4							2232.87	2233.37	2233.36	2233.32	0.507503	0.490056	0.452585	#REF!	#REF!	#REF!
38	Lc	GSL-38	(Hex)5(HexNAc)3(Fuc)1(Neu5Ac)1	5	3	1	1					2318.91	2319.43	2319.42	2319.41	0.522806	0.512218	0.501948	#REF!	#REF!	#REF!
39	Lc	GSL-39	(Hex)5(HexNAc)3(Neu5Ac)2(lactone)	5	3		2		1			2445.94	N.D.	N.D.	N.D.	-	-	-	-	-	-
40	Gg or Lc	GSL-40	(Hex)2(HexNAc)1 [asialo GM2 or (n)Lc3]	2	1							975.416	975.625	975.632	975.614	0.208797	0.216192	0.198104	#REF!	#REF!	#REF!
41	Gg or Lc	GSL-41	(Hex)2(HexNAc)2	2	2							1178.5	1178.77	1178.77	1178.75	0.271281	0.278748	0.257393	#REF!	#REF!	#REF!
42	Gg or Lc	GSL-42 3)	(Hex)3(HexNAc)1 [asialo GM1 or (n)Lc4]	3	1							1137.47	1137.73	1137.73	1137.72	0.263743	0.265087	0.247113	#REF!	#REF!	#REF!	m/z 975, ((HexNAc)1(Hex)2-aoWR)
43	Gg or Lc	GSL-43	(Hex)3(HexNAc)1(Fuc)1(Neu5Ac)1	3	1	1	1					1588.64	1588.98	1589	1588.97	0.33468	0.358747	0.331477	#REF!	#REF!	#REF!
44	Gg or Lc	GSL-44	(Hex)3(HexNAc)1(Neu5Ac)1(lactone)	3	1		1		1			1410.56	1410.88	1410.88	1410.86	0.325338	0.325979	0.304243	#REF!	#REF!	#REF!
45	Gg or Lc	GSL-45	(Hex)3(HexNAc)2(Neu5Ac)1 [GalNAc-GM1,Sia-(n)Lc5, etc]	3	2		1					1645.66	1646.06	1646.05	1646.03	0.394679	0.391237	0.367203	#REF!	#REF!	#REF!
46	Gb or Lc	GSL-46	(Hex)4(HexNAc)2 [GlcNAc-Gb5, (n)Lc6 etc.]	4	2							1502.6	1502.97	1502.97	1502.94	0.371542	0.368038	0.342879	#REF!	#REF!	#REF!
47	Gb orLc	GSL-47	(Hex)4(HexNAc)2(Fuc)1 [Type IV A, type II H antigens etc.]	4	2	1						1648.66	1649.06	1649.06	1649.04	0.403041	0.402961	0.379021	#REF!	#REF!	#REF!
			Total number of peaks (mass range 750-2500)										147	162	147
			Number of assigned masses										35	35	34
			(%)										23.8095	21.6049	23.1293
													TSRA1	TSRA2	TSRA3
												pmol/100ug	0.0844526	0.0807475	0.0846929
												1664 Gb(934)pmol/100ug	0.0231465	0.0221311	0.0232124
												1664nLc(975)pmol/100ug	0.061306	0.0586164	0.0614805
												1442	TSRA	TSRA	TSRA	TSRA	TSRA
												SPG/SLc4/GM1	63.3028	68.1509	72.3315	3.51121	3.67564
												Gg=GM1	2.53211	2.72603	2.89326	0.140449	0.147026
												nLc=SLc4	60.7707	65.4248	69.4382	3.37076	3.52862
			Total number of peaks (mass range 750-2500)										154	162	168
			Number of assigned masses										35	35	34
			(%)										22.7273	21.6049	20.2381
		1) Relative proportion of GSL-9 and GSL-22 was calculated by the effect of β1-3,6 galactose digestion.
		1) Relative proportion of GSL-9 and GSL-22 was calculated by the effect of β1-3,6 galactose digestion.
		2) Relative proportion of GSL-10 and GSL-23 was calculated by the effect of β1-3,6 galactose digestion.
		3) Relative proportion of GSL-17 and GSL-42 was calculated from the area of the signitures fragmentation peaks (m/z 934 and 975).
		4) Relative proportion of GSL-18 and GSL-24 was calculated from the area of the signitures fragmentation peaks (m/z 934 and 975).
		5) Relative proportion of GSL-20 and GSL-30 was calculated from the area of the signitures fragmentation peaks (m/z 934 and 975).
