# Supplementary material for: Comprehensive Glycomics of a Multistep Human Brain Tumor Model Reveals Specific Glycosylation Patterns Related to Malignancy
Source: PLoS One. 2015 Jul 1;10(7):e0128300. doi: 10.1371/journal.pone.0128300 (PMC4488535; doi:10.1371/journal.pone.0128300)
Supplement: S6 Table — (XLSX) [file pone.0128300.s020.xlsx]

## Sheet: Table S6
	new		reducing end : hemiacetal derivertized with aoWR tag.																									reducing end : hemiacetal derivertized with aoWR tag.																					old
	1x10^6cells		All signals were detected as protone adducts [M+H]+ in positive ion mode.	Hex	HexNAc	Fuc	Neu5Ac	Neu5Gc	lactone	Ac	WR+H															100ug protein		All signals were detected as protone adducts [M+H]+ in positive ion mode.	Hex	HexNAc	Fuc	Neu5Ac	Neu5Gc	lactone	Ac	WR+H													100ug protein
	NHA			162.053	203.079	146.058	305.115	321.11	32.0262	42.0105	448.231					294	294	294								NHA			162.053	203.079	146.058	305.115	321.11	32.0262	42.0105	448.231													NHA
	Class	No	Composition									Theor. m/z	Obsd. m/z			Concentration (pmol/100ug protein)			Tolerance			AVE	SD	CV		Class	No	Composition									Theor. m/z	Obsd. m/z			Tolerance			AVE	SD	CV	m/z characteristic fragment ions for the structural determinatin of glycan isomers (compositions)		Class
													N=1	N=2	N=3	N=1	N=2	N=3	N=1	N=2	N=3																	N=1	N=2	N=3	N=1	N=2	N=3
	Pauci-	1	(Hex)1 (HexNAc)2 (Fuc)1 [M1F]	1	2	1						1162.5	N.D.	N.D.	N.D.	0	0	0	#VALUE!	#VALUE!	#VALUE!	0	0	#DIV/0!		Pauci-	N-1	(Hex)1 (HexNAc)2 (Fuc)1 [M1F]	1	2	1						1162.5	N.D.	N.D.	N.D.	-	-	-	-	-	-			Pauci-
	mannose	2	(Hex)2 (HexNAc)2 [M2]	2	2							1178.5	1178.49	1178.49	1178.49	1.19655	1.20527	1.36077	-0.006934	-0.0082625	-0.0045887	1.2542	0.0923983	7.36711		mannose	N-2	(Hex)2 (HexNAc)2 [M2]	2	2							1178.5	1178.49	1178.49	1178.49	-0.006934	-0.0082625	-0.0045887	#REF!	#REF!	#REF!	m/z651(N1-aoWR(H)),854(N2-aoWR(H)),1016(H1N2-aoWR(H)),1178(H2N2-aoWR(H))		mannose
		3	(Hex)2 (HexNAc)2 (Fuc)1 [M2F]	2	2	1						1324.55	1324.55	1324.55	1324.55	7.28559	7.40394	8.25071	-0.0002538	-0.001222	1.47e-05	7.64675	0.526387	6.8838			N-3	(Hex)2 (HexNAc)2 (Fuc)1 [M2F]	2	2	1						1324.55	1324.55	1324.55	1324.55	-0.0002538	-0.001222	1.47e-05	#REF!	#REF!	#REF!	m/z651(N1-aoWR(H)),797(N1F1-aoWR(H)),1000(N2F1-aoWR(H)),1162(H1N2F1-aoWR(H)),1179(H2N2-aoWR(H)),1325(H2N2F1-aoWR(H))
		4	(Hex)3 (HexNAc)2 [M3]	3	2							1340.55	1340.55	1340.55	1340.55	3.85239	3.82201	4.25857	0.0008349	-0.0007849	-0.0001175	3.97765	0.243752	6.12803			N-4	(Hex)3 (HexNAc)2 [M3]	3	2							1340.55	1340.55	1340.55	1340.55	0.0008349	-0.0007849	-0.0001175	#REF!	#REF!	#REF!	m/z651(N1-aoWR(H)),854(N2-aoWR(H)),1178(H2N2-aoWR(H)),1341(H3N2-aoWR(H))
		5	(Hex)3 (HexNAc)2 (Fuc)1 [M3F]	3	2	1						1486.61	1486.61	1486.61	1486.61	21.1717	21.8136	23.9478	0.00364	0.0004195	0.0002122	22.311	1.45335	6.51405			N-5	(Hex)3 (HexNAc)2 (Fuc)1 [M3F]	3	2	1						1486.61	1486.61	1486.61	1486.61	0.00364	0.0004195	0.0002122	#REF!	#REF!	#REF!	m/z651(N1-aoWR(H)),797(N1F1-aoWR(H)),854(N2-aoWR(H)),1000(N2F1-aoWR(H)),1325(H2N2F1-aoWR(H)),1341(H3N2-aoWR(H)),1486(H3N2F1-aoWR(H))
		6	(Hex)4 (HexNAc)2 [M4]	4	2							1502.6	1502.6	1502.6	1502.6	1.08686	1.16437	1.2429	0.0034258	0.001	0.0003019	1.16471	0.078018	6.69849			N-6	(Hex)4 (HexNAc)2 [M4]	4	2							1502.6	1502.6	1502.6	1502.6	0.0034258	0.001	0.0003019	#REF!	#REF!	#REF!	m/z651(N1-aoWR(H)),854(N2-aoWR(H)),1178(H2N2-aoWR(H)),1340(H3N2-aoWR(H)),1503(H4N2-aoWR(H))
		7	(Hex)4 (HexNAc)2 (Fuc)1 [M4F]	4	2	1						1648.66	1648.66	1648.65	1648.65	0.229345	0.243859	0.229205	0.0008688	-0.0077008	-0.0062768	0.234136	0.00842053	3.59642			N-7	(Hex)4 (HexNAc)2 (Fuc)1 [M4F]	4	2	1						1648.66	1648.66	1648.65	1648.65	0.0008688	-0.0077008	-0.0062768	#REF!	#REF!	#REF!	m/z651(N1-aoWR(H)),797(N1F1-aoWR(H)),1340(H3N2-aoWR(H)),1502(H4N2-aoWR(H)),1649(H4N2F1-aoWR(H))
		8	(Hex)2 (Fuc)1 + (Man)3(GlcNAc)2 [M5F]	2		1						1810.71	1810.71	1810.72	1810.72	0.324747	0.332478	0.318208	-0.0040728	0.009247	0.0134625	0.325144	0.00714307	2.19689			N-8	(Hex)2 (Fuc)1 + (Man)3(GlcNAc)2 [M5F]	2		1						1810.71	1810.71	1810.72	1810.72	-0.0040728	0.009247	0.0134625	#REF!	#REF!	#REF!	m/z652(N1-aoWR(H)),799(N1F1-aoWR(H)),856(N2-aoWR(H))1811(H5N2F1-aoWR(H))
	High-	9	(Hex)2 + (Man)3(GlcNAc)2 [M5]	2								1664.65	1664.66	1664.66	1664.66	14.0307	14.5641	15.359	0.0095082	0.0042405	0.0042613	14.6513	0.668415	4.56217		High-	N-9	(Hex)2 + (Man)3(GlcNAc)2 [M5]	2								1664.65	1664.66	1664.66	1664.66	0.0095082	0.0042405	0.0042613	#REF!	#REF!	#REF!	m/z651(N1-aoWR(H)),854(N2-aoWR(H)),1178(H2N2-aoWR(H)),1502(H4N2-aoWR(H)),1664(H5N2-aoWR(H))		High-
	mannose	10	(Hex)3 + (Man)3(GlcNAc)2 [M6]	3								1826.71	1826.71	1826.7	1826.71	86.2878	91.1797	93.3711	0.0050226	-0.0020416	-0.0013613	90.2795	3.62642	4.01688		mannose	N-10	(Hex)3 + (Man)3(GlcNAc)2 [M6]	3								1826.71	1826.71	1826.7	1826.71	0.0050226	-0.0020416	-0.0013613	#REF!	#REF!	#REF!	m/z651(N1-aoWR(H)),854(N2-aoWR(H)),1178(H2N2-aoWR(H)),1340(H3N2-aoWR(H)),1502(H4N2-aoWR(H)),1665(H5N2-aoWR(H)),1827(H6N2-aoWR(H))		mannose
		11	(Hex)4 + (Man)3(GlcNAc)2 [M7]	4								1988.76	1988.76	1988.76	1988.76	56.4621	55.4193	58.4885	0.0043471	-0.0030588	-0.003646	56.79	1.56063	2.74808			N-11	(Hex)4 + (Man)3(GlcNAc)2 [M7]	4								1988.76	1988.76	1988.76	1988.76	0.0043471	-0.0030588	-0.003646	#REF!	#REF!	#REF!	m/z651(N1-aoWR(H)),854(N2-aoWR(H)),1178(H2N2-aoWR(H)),1340(H3N2-aoWR(H)),1502(H4N2-aoWR(H)),1665(H5N2-aoWR(H)),1827(H6N2-aoWR(H)),1989(H7N2-aoWR(H))
		12	(Hex)5 + (Man)3(GlcNAc)2 [M8]	5								2150.81	2150.81	2150.8	2150.8	117.869	123.275	124.45	-0.0043607	-0.0102564	-0.0104715	121.864	3.50974	2.88003			N-12	(Hex)5 + (Man)3(GlcNAc)2 [M8]	5								2150.81	2150.81	2150.8	2150.8	-0.0043607	-0.0102564	-0.0104715	#REF!	#REF!	#REF!	m/z651(N1-aoWR(H)),854(N2-aoWR(H)),1016(H1N2-aoWR(H)),1340(H3N2-aoWR(H)),1503(H4N2-aoWR(H)),1665(H5N2-aoWR(H)),1827(H6N2-aoWR(H)),1989(H7N2-aoWR(H)),2151(H8N2-aoWR(H))
		13	(Hex)6 + (Man)3(GlcNAc)2 [M9]	6								2312.86	2312.86	2312.86	2312.86	127.585	129.579	128.606	-0.0028811	-0.0065023	-0.0060804	128.59	0.997206	0.775493			N-13	(Hex)6 + (Man)3(GlcNAc)2 [M9]	6								2312.86	2312.86	2312.86	2312.86	-0.0028811	-0.0065023	-0.0060804	#REF!	#REF!	#REF!	m/z651(N1-aoWR(H)),854(N2-aoWR(H)),1016(H1N2-aoWR(H)),1503(H4N2-aoWR(H)),1665(H5N2-aoWR(H)),1827(H6N2-aoWR(H)),1989(H7N2-aoWR(H)),2151(H8N2-aoWR(H)),2313(H9N2-aoWR(H))
		14	(Hex)7 + (Man)3(GlcNAc)2 [M9+Glc]	7								2474.92	2474.93	2474.93	2474.93	8.5753	8.11189	7.56627	0.0157889	0.0145367	0.0133285	8.08448	0.505071	6.24741			N-14	(Hex)7 + (Man)3(GlcNAc)2 [M9+Glc]	7								2474.92	2474.93	2474.93	2474.93	0.0157889	0.0145367	0.0133285	#REF!	#REF!	#REF!
		15	(Hex)8 + (Man)3(GlcNAc)2 [M9+2Glc]	8								2636.97	2637.01	N.D.	N.D.	0.0433273	0	0	0.0400287	#VALUE!	#VALUE!	0.0144424	0.025015	173.205			N-15	(Hex)8 + (Man)3(GlcNAc)2 [M9+2Glc]	8								2636.97	2637.01	N.D.	N.D.	0.0400287	-	-	#REF!	#REF!	#REF!
		16	(Hex)9+ (Man)3(GlcNAc)2 [M9+3Glc]	9								2799.02	N.D.	N.D.	N.D.	0	0	0	#VALUE!	#VALUE!	#VALUE!	0	0	#DIV/0!			N-16	(Hex)9+ (Man)3(GlcNAc)2 [M9+3Glc]	9								2799.02	N.D.	N.D.	N.D.	-	-	-	-	-	-
	Complex/	17	(HexNAc)1 + (Man)3(GlcNAc)2		1							1543.63	1543.63	1543.61	1543.62	0.184963	0.186396	0.197821	0.0046001	-0.0134603	-0.0076239	0.189727	0.00704672	3.71414		Complex/	N-17	(HexNAc)1 + (Man)3(GlcNAc)2		1							1543.63	1543.63	1543.61	1543.62	0.0046001	-0.0134603	-0.0076239	#REF!	#REF!	#REF!			Complex/
	Hybrid	18	(HexNAc)1 (Fuc)1 + (Man)3(GlcNAc)2		1	1						1689.69	1689.69	1689.69	1689.69	2.00206	2.09359	2.15186	0.0091143	0.0021271	0.0013629	2.0825	0.075515	3.62617		Hybrid	N-18	(HexNAc)1 (Fuc)1 + (Man)3(GlcNAc)2		1	1						1689.69	1689.69	1689.69	1689.69	0.0091143	0.0021271	0.0013629	#REF!	#REF!	#REF!	m/z651(N1-aoWR(H)),797(N1F1-aoWR(H)),854(N2-aoWR(H)),1000(N2F1-aoWR(H)),1178(H2N2-aoWR(H)),1543(H3N3-aoWR(H)),1690(H3N3F1-aoWR(H)		Hybrid
	(neutral)	19	(Hex)1 (HexNAc)1 + (Man)3(GlcNAc)2	1	1							1705.68	1705.68	1705.68	1705.67	0.412891	0.437001	0.431435	0.0034816	-0.0025587	-0.005216	0.427109	0.0126236	2.9556		(neutral)	N-19	(Hex)1 (HexNAc)1 + (Man)3(GlcNAc)2	1	1							1705.68	1705.68	1705.68	1705.67	0.0034816	-0.0025587	-0.005216	#REF!	#REF!	#REF!	m/z651(N1-aoWR(H)),854(N2-aoWR(H)),1341(H3N2-aoWR(H)),1544(H3N3-aoWR(H)),1706(H4N3-aoWR(H))		(neutral)
		20	(HexNAc)2 + (Man)3(GlcNAc)2		2							1746.71	1746.7	1746.69	1746.69	0.206681	0.207943	0.226903	-0.0025989	-0.0168989	-0.0135247	0.213842	0.0113287	5.29771			N-20	(HexNAc)2 + (Man)3(GlcNAc)2		2							1746.71	1746.7	1746.69	1746.69	-0.0025989	-0.0168989	-0.0135247	#REF!	#REF!	#REF!	m/z651(N1-aoWR(H)),854(N2-aoWR(H)),1178(H2N2-aoWR(H)),1747(H3N4-aoWR(H))
		21	(Hex)1 (HexNAc)1 (Fuc)1 + (Man)3(GlcNAc)2	1	1	1						1851.74	1851.75	1851.74	1851.74	1.40995	1.46478	1.54741	0.0130727	0.0012168	0.0032298	1.47405	0.0691962	4.6943			N-21	(Hex)1 (HexNAc)1 (Fuc)1 + (Man)3(GlcNAc)2	1	1	1						1851.74	1851.75	1851.74	1851.74	0.0130727	0.0012168	0.0032298	#REF!	#REF!	#REF!	m/z651(N1-aoWR(H)),797(N1F1-aoWR(H)),854(N2-aoWR(H)),1000(N2F1-aoWR(H)),1340(H3N2-aoWR(H)),1706(H4N3-aoWR(H)),1852(H4N3F1-aoWR(H))
		22	(HexNAc)2 (Fuc)1 + (Man)3(GlcNAc)2		2	1						1892.76	1892.78	1892.77	1892.77	6.62845	6.65969	7.01877	0.0126231	0.0045896	0.0039421	6.76897	0.216893	3.20423			N-22	(HexNAc)2 (Fuc)1 + (Man)3(GlcNAc)2		2	1						1892.76	1892.78	1892.77	1892.77	0.0126231	0.0045896	0.0039421	#REF!	#REF!	#REF!	m/z651(N1-aoWR(H)),797(N1F1-aoWR(H)),854(N2-aoWR(H)),1000(N2F1-aoWR(H)),1325(H2N2F1-aoWR(H)),1527(H2N3F1-aoWR(H)),1690(H3N3F1-aoWR(H)),1747(H3N4-aoWR(H)),1893(H3N4F1-aoWR(H))
		23	(Hex)1 (HexNAc)2 + (Man)3(GlcNAc)2	1	2							1908.76	1908.77	1908.76	1908.76	0.324626	0.33423	0.347151	0.0056295	-0.0012109	-0.0008663	0.335336	0.0113035	3.3708			N-23	(Hex)1 (HexNAc)2 + (Man)3(GlcNAc)2	1	2							1908.76	1908.77	1908.76	1908.76	0.0056295	-0.0012109	-0.0008663	#REF!	#REF!	#REF!	m/z651(N1-aoWR(H)),854(N2-aoWR(H)),1178(H2N2-aoWR(H)),1340(H3N2-aoWR(H)),1544(H3N3-aoWR(H)),1747(H3N4-aoWR(H)),1909(H4N4-aoWR(H))
		24	(HexNAc)3 + (Man)3(GlcNAc)2		3							1949.79	N.D.	N.D.	N.D.	0	0	0	#VALUE!	#VALUE!	#VALUE!	0	0	#DIV/0!			N-24	(HexNAc)3 + (Man)3(GlcNAc)2		3							1949.79	N.D.	N.D.	N.D.	-	-	-	-	-	-
		25	(Hex)2 (HexNAc)1 (Fuc)1 + (Man)3(GlcNAc)2	2	1	1						2013.79	2013.8	2013.79	2013.79	0.708585	0.695398	0.725159	0.0071867	-0.000573	-0.0011229	0.709714	0.0149125	2.1012			N-25	(Hex)2 (HexNAc)1 (Fuc)1 + (Man)3(GlcNAc)2	2	1	1						2013.79	2013.8	2013.79	2013.79	0.0071867	-0.000573	-0.0011229	#REF!	#REF!	#REF!	m/z651(N1-aoWR(H)),797(N1F1-aoWR(H)),854(N2-aoWR(H)),1000(N2F1-aoWR(H)),1178(H2N2-aoWR(H)),1340(H3N2-aoWR(H)),1502(H4N2-aoWR(H)),1705(H4N3-aoWR(H)),1867(H5N3-aoWR(H)),2014(H5N3F1-aoWR(H))
		26	(Hex)1 (HexNAc)2 (Fuc)1 + (Man)3(GlcNAc)2	1	2	1						2054.82	2054.83	2054.82	2054.82	3.99418	3.88618	4.03179	0.0094606	0.0025836	-0.000889	3.97072	0.0755871	1.90362			N-26	(Hex)1 (HexNAc)2 (Fuc)1 + (Man)3(GlcNAc)2	1	2	1						2054.82	2054.83	2054.82	2054.82	0.0094606	0.0025836	-0.000889	#REF!	#REF!	#REF!	m/z651(N1-aoWR(H)),797(N1F1-aoWR(H)),854(N2-aoWR(H)),1000(N2F1-aoWR(H)),1340(H3N2-aoWR(H)),1544(H3N3-aoWR(H)),1690(H3N3F1-aoWR(H)),1909(H4N4-aoWR(H)),2055(H4N4F1-aoWR(H))
		27	(Hex)2 (HexNAc)2 + (Man)3(GlcNAc)2	2	2							2070.81	2070.82	2070.81	2070.81	4.25718	4.12	4.33803	0.0065863	0.0015048	-0.0005982	4.2384	0.110223	2.60058			N-27	(Hex)2 (HexNAc)2 + (Man)3(GlcNAc)2	2	2							2070.81	2070.82	2070.81	2070.81	0.0065863	0.0015048	-0.0005982	#REF!	#REF!	#REF!	m/z651(N1-aoWR(H)),854(N2-aoWR(H)),1340(H3N2-aoWR(H)),1544(H3N3-aoWR(H)),1706(H4N3-aoWR(H)),1908(H4N4-aoWR(H)),2071(H5N4-aoWR(H))
		29	(Hex)3 (HexNAc)1 (Fuc)1 + (Man)3(GlcNAc)2	3	1	1						2175.84	2175.84	2175.85	2175.83	0.24875	0.23142	0.226464	-0.0011006	0.0043379	-0.0135164	0.235545	0.0117014	4.96781			N-28	(Hex)3 (HexNAc)1 (Fuc)1 + (Man)3(GlcNAc)2	3	1	1						2175.84	2175.84	2175.85	2175.83	-0.0011006	0.0043379	-0.0135164	#REF!	#REF!	#REF!	m/z653(N1-aoWR(H)),799(N1F1-aoWR(H)),856(N2-aoWR(H)),1002(N2F1-aoWR(H)),1343(H3N2-aoWR(H)),1505(H4N2-aoWR(H)),1667(H5N2-aoWR(H)),1870(H5N3-aoWR(H)),2033(H6N3-aoWR(H)),2176(H6N3F1-aoWR(H))
		31	(Hex)1 (HexNAc)2 (Fuc)2 + (Man)3(GlcNAc)2	1	2	2						2200.88	2200.88	2200.87	2200.86	0.225704	0.223737	0.213928	-0.0002663	-0.002107	-0.013765	0.221123	0.0063084	2.85289			N-29	(Hex)1 (HexNAc)2 (Fuc)2 + (Man)3(GlcNAc)2	1	2	2						2200.88	2200.88	2200.87	2200.86	-0.0002663	-0.002107	-0.013765	#REF!	#REF!	#REF!
		32	(Hex)2 (HexNAc)2 (Fuc)1 + (Man)3(GlcNAc)2	2	2	1						2216.87	2216.88	2216.87	2216.87	25.3736	27.1721	28.2843	0.0075098	0.0005945	0.0006026	26.9433	1.46876	5.45129			N-30	(Hex)2 (HexNAc)2 (Fuc)1 + (Man)3(GlcNAc)2	2	2	1						2216.87	2216.88	2216.87	2216.87	0.0075098	0.0005945	0.0006026	#REF!	#REF!	#REF!	m/z651(N1-aoWR(H)),797(N1F1-aoWR(H)),854(N2-aoWR(H)),1000(N2F1-aoWR(H)),1324(H2N2F1-aoWR(H)),1543(H3N3-aoWR(H)),1689(H3N3F1-aoWR(H)),1707(H4N3-aoWR(H)),1852(H4N3F1-aoWR(H)),1909(H4N4-aoWR(H)),2055(H4N4F1-aoWR(H)),2071(H5N4-aoWR(H)),2217(H5N4F1-aoWR(H))
		33	(Hex)3 (HexNAc)2 + (Man)3(GlcNAc)2	3	2							2232.87	2232.88	2232.84	2232.85	0.0962879	0.086002	0.093959	0.014268	-0.0220019	-0.017371	0.092083	0.00539347	5.85719			N-31	(Hex)3 (HexNAc)2 + (Man)3(GlcNAc)2	3	2							2232.87	2232.88	2232.84	2232.85	0.014268	-0.0220019	-0.017371	#REF!	#REF!	#REF!
		34	(Hex)1 (HexNAc)3 (Fuc)1 + (Man)3(GlcNAc)2	1	3	1						2257.9	2257.9	2257.89	2257.88	0.241709	0.242369	0.268808	-0.0002373	-0.0022869	-0.0133861	0.250962	0.0154584	6.15965			N-32	(Hex)1 (HexNAc)3 (Fuc)1 + (Man)3(GlcNAc)2	1	3	1						2257.9	2257.9	2257.89	2257.88	-0.0002373	-0.0022869	-0.0133861	#REF!	#REF!	#REF!	m/z651(N1-aoWR(H)),797(N1F1-aoWR(H)),854(N2-aoWR(H)),1000(N2F1-aoWR(H)),1324(H2N2F1-aoWR(H)),1688(H3N3F1-aoWR(H)),1850(H4N3F1-aoWR(H)),2053(H4N4F1-aoWR(H)),2258(H4N5F1-aoWR(H))
		35	(Hex)2(HexNAc)3+(Man)3(GlcNAc)2	2	3							2273.89	N.D.	2273.84	2273.86	0	0.0446303	0.0398463	#VALUE!	-0.0483786	-0.0309414	0.0281588	0.0245033	87.0182			N-33	(Hex)2(HexNAc)3+(Man)3(GlcNAc)2	2	3							2273.89	N.D.	2273.84	2273.86	-	-0.0483786	-0.0309414	#REF!	#REF!	#REF!
		36	(HexNAc)4 (Fuc)1 + (Man)3(GlcNAc)2		4	1						2298.92	2298.91	2298.91	2298.9	0.225454	0.181536	0.189136	-0.0112769	-0.0128614	-0.0265388	0.198709	0.0234713	11.8119			N-34	(HexNAc)4 (Fuc)1 + (Man)3(GlcNAc)2		4	1						2298.92	2298.91	2298.91	2298.9	-0.0112769	-0.0128614	-0.0265388	#REF!	#REF!	#REF!
		37	(Hex)2 (HexNAc)2 (Fuc)2 + (Man)3(GlcNAc)2	2	2	2						2362.93	2362.93	2362.93	2362.92	0.225236	0.188824	0.168196	0.0051175	0.0045783	-0.0040265	0.194085	0.0288817	14.8809			N-35	(Hex)2 (HexNAc)2 (Fuc)2 + (Man)3(GlcNAc)2	2	2	2						2362.93	2362.93	2362.93	2362.92	0.0051175	0.0045783	-0.0040265	#REF!	#REF!	#REF!
		38	(Hex)4 (HexNAc)2 + (Man)3(GlcNAc)2	4	2							2394.92	2394.91	N.D.	N.D.	0.0108442	0	0	-0.0064097	#VALUE!	#VALUE!	0.00361473	0.00626089	173.205			N-36	(Hex)4 (HexNAc)2 + (Man)3(GlcNAc)2	4	2							2394.92	2394.91	N.D.	N.D.	-0.0064097	-	-	#REF!	#REF!	#REF!
		39	(Hex)1 (HexNAc)3 (Fuc)2 + (Man)3(GlcNAc)2	1	3	2						2403.95	2403.95	N.D.	N.D.	0.0569599	0	0	-0.0032137	#VALUE!	#VALUE!	0.0189866	0.0328858	173.205			N-37	(Hex)1 (HexNAc)3 (Fuc)2 + (Man)3(GlcNAc)2	1	3	2						2403.95	2403.95	N.D.	N.D.	-0.0032137	-	-	#REF!	#REF!	#REF!
		40	(Hex)2 (HexNAc)3 (Fuc)1 + (Man)3(GlcNAc)2	2	3	1						2419.95	2419.96	2419.95	2419.95	0.320261	0.274752	0.281527	0.0092567	0.0030338	-0.0015734	0.29218	0.0245535	8.40355			N-38	(Hex)2 (HexNAc)3 (Fuc)1 + (Man)3(GlcNAc)2	2	3	1						2419.95	2419.96	2419.95	2419.95	0.0092567	0.0030338	-0.0015734	#REF!	#REF!	#REF!	m/z651(N1-aoWR(H)),797(N1F1-aoWR(H)),854(N2-aoWR(H)),1000(N2F1-aoWR(H)),1340(H3N2-aoWR(H)),1545(H3N3-aoWR(H)),1706(H4N3-aoWR(H)),2420(H5N5F1-aoWR(H))
		41	(Hex)3 (HexNAc)3 + (Man)3(GlcNAc)2	3	3							2435.94	2435.95	2435.96	2435.95	0.638986	0.625374	0.65885	0.0099445	0.0179451	0.0078529	0.64107	0.0168352	2.62611			N-39	(Hex)3 (HexNAc)3 + (Man)3(GlcNAc)2	3	3							2435.94	2435.95	2435.96	2435.95	0.0099445	0.0179451	0.0078529	#REF!	#REF!	#REF!	m/z651(N1-aoWR(H)),854(N2-aoWR(H)),1178(H2N2-aoWR(H)),1340(H3N2-aoWR(H)),1543(H3N3-aoWR(H)),1705(H4N3-aoWR(H)),2070(H5N4-aoWR(H)),2273(H5N5-aoWR(H)),2436(H6N5-aoWR(H))
		42	(Hex)1(HexNAc)4 (Fuc)1 + (Man)3(GlcNAc)2	1	4	1						2460.98	2460.95	2460.94	2460.95	0.113381	0.111043	0.102456	-0.0262008	-0.0331878	-0.0301619	0.10896	0.0057529	5.27982			N-40	(Hex)1(HexNAc)4 (Fuc)1 + (Man)3(GlcNAc)2	1	4	1						2460.98	2460.95	2460.94	2460.95	-0.0262008	-0.0331878	-0.0301619	#REF!	#REF!	#REF!
		43	(Hex)2 (HexNAc)2 (Fuc)3 + (Man)3(GlcNAc)2	2	2	3						2508.99	N.D.	2508.99	N.D.	0	0.0975666	0	#VALUE!	0.0007353	#VALUE!	0.0325222	0.0563301	173.205			N-41	(Hex)2 (HexNAc)2 (Fuc)3 + (Man)3(GlcNAc)2	2	2	3						2508.99	N.D.	2508.99	N.D.	-	0.0007353	-	#REF!	#REF!	#REF!
		44	(Hex)4 (HexNAc)2 (Fuc)1 + (Man)3(GlcNAc)2	4	2	1						2540.98	2540.06	N.D.	N.D.	0.109887	0	0	-0.915323	#VALUE!	#VALUE!	0.036629	0.0634433	173.205			N-42	(Hex)4 (HexNAc)2 (Fuc)1 + (Man)3(GlcNAc)2	4	2	1						2540.98	2540.06	N.D.	N.D.	-0.915323	-	-	#REF!	#REF!	#REF!
		45	(Hex)2 (HexNAc)3 (Fuc)2 + (Man)3(GlcNAc)2	2	3	2						2566.01	N.D.	N.D.	N.D.	0	0	0	#VALUE!	#VALUE!	#VALUE!	0	0	#DIV/0!			N-43	(Hex)2 (HexNAc)3 (Fuc)2 + (Man)3(GlcNAc)2	2	3	2						2566.01	N.D.	N.D.	N.D.	-	-	-	-	-	-
		46	(Hex)3 (HexNAc)3 (Fuc)1 + (Man)3(GlcNAc)2	3	3	1						2582	2582.03	2582.03	2582.03	3.4561	3.36658	3.28471	0.0305915	0.0275087	0.0290218	3.36913	0.0857233	2.54438			N-44	(Hex)3 (HexNAc)3 (Fuc)1 + (Man)3(GlcNAc)2	3	3	1						2582	2582.03	2582.03	2582.03	0.0305915	0.0275087	0.0290218	#REF!	#REF!	#REF!	m/z651(N1-aoWR(H)),797(N1F1-aoWR(H)),854(N2-aoWR(H)),1000(N2F1-aoWR(H)),1485(H3N2F1-aoWR(H)),1689(H3N3F1-aoWR(H)),1851(H4N3F1-aoWR(H)),2217(H5N4F1-aoWR(H)),2435(H6N5-aoWR(H)),2582(H6N5F1-aoWR(H))
		47	(Hex)2(HexNAc)4 (Fuc)1 + (Man)3(GlcNAc)2	2	4	1						2623.03	N.D.	N.D.	N.D.	0	0	0	#VALUE!	#VALUE!	#VALUE!	0	0	#DIV/0!			N-45	(Hex)2(HexNAc)4 (Fuc)1 + (Man)3(GlcNAc)2	2	4	1						2623.03	N.D.	N.D.	N.D.	-	-	-	-	-	-
		48	(Hex)3 (HexNAc)4 + (Man)3(GlcNAc)2	3	4							2639.02	N.D.	N.D.	N.D.	0	0	0	#VALUE!	#VALUE!	#VALUE!	0	0	#DIV/0!			N-46	(Hex)3 (HexNAc)4 + (Man)3(GlcNAc)2	3	4							2639.02	N.D.	N.D.	N.D.	-	-	-	-	-	-
		49	(Hex)3 (HexNAc)3 (Fuc)2 + (Man)3(GlcNAc)2	3	3	2						2728.06	N.D.	N.D.	N.D.	0	0	0	#VALUE!	#VALUE!	#VALUE!	0	0	#DIV/0!			N-47	(Hex)3 (HexNAc)3 (Fuc)2 + (Man)3(GlcNAc)2	3	3	2						2728.06	N.D.	N.D.	N.D.	-	-	-	-	-	-
		50	(Hex)3 (HexNAc)4 (Fuc)1 + (Man)3(GlcNAc)2	3	4	1						2785.08	2785.08	2785.11	2785.1	0.0775971	0.0819129	0.0694729	0.0030684	0.0239066	0.019953	0.0763276	0.00631644	8.27543			N-48	(Hex)3 (HexNAc)4 (Fuc)1 + (Man)3(GlcNAc)2	3	4	1						2785.08	2785.08	2785.11	2785.1	0.0030684	0.0239066	0.019953	#REF!	#REF!	#REF!
		51	(Hex)4 (HexNAc)4 (Fuc)1 + (Man)3(GlcNAc)2	4	4	1						2947.13	2947.19	2947.2	2947.2	0.936537	0.886523	0.771976	0.0575446	0.0667669	0.0683728	0.865012	0.0843633	9.75285			N-49	(Hex)4 (HexNAc)4 (Fuc)1 + (Man)3(GlcNAc)2	4	4	1						2947.13	2947.19	2947.2	2947.2	0.0575446	0.0667669	0.0683728	#REF!	#REF!	#REF!	m/z651(N1-aoWR(H)),797(N1F1-aoWR(H)),854(N2-aoWR(H)),1000(N2F1-aoWR(H)),1690(H3N3F1-aoWR(H)),1852(H4N3F1-aoWR(H)),2055(H4N4F1-aoWR(H)),2217(H5N4F1-aoWR(H)),2581(H6N5F1-aoWR(H)),2947(H7N6F1-aoWR(H))
		52	(Hex)3 (HexNAc)4 (Fuc)2 + (Man)3(GlcNAc)2	3	4	2						2931.14	N.D.	N.D.	N.D.	0	0	0	#VALUE!	#VALUE!	#VALUE!	0	0	#DIV/0!			N-50	(Hex)3 (HexNAc)4 (Fuc)2 + (Man)3(GlcNAc)2	3	4	2						2931.14	N.D.	N.D.	N.D.	-	-	-	-	-	-
	Complex/	53	(Hex)1 (HexNAc)1 (NeuAc)1 + (Man)3(GlcNAc)2	1	1		1					2010.8	2010.78	2010.78	2010.77	0.750347	0.684547	0.696311	-0.0113319	-0.0183357	-0.0268196	0.710402	0.0350898	4.93943		Complex/	N-51	(Hex)1 (HexNAc)1 (NeuAc)1 + (Man)3(GlcNAc)2	1	1		1					2010.8	2010.78	2010.78	2010.77	-0.0113319	-0.0183357	-0.0268196	#REF!	#REF!	#REF!	m/z651(N1-aoWR(H)),854(N2-aoWR(H)),1340(H3N2-aoWR(H)),1705(H4N3-aoWR(H)),2011(H4N3A1-aoRW(H))		Complex/
	Hybrid	54	(Hex)1 (HexNAc)1 (Fuc)1 (NeuAc)1 + (Man)3(GlcNAc)2	1	1	1	1					2156.85	2156.84	2156.84	2156.84	2.66974	2.78079	2.79193	-0.0088522	-0.0149121	-0.0129418	2.74749	0.0675616	2.45903		Hybrid	N-52	(Hex)1 (HexNAc)1 (Fuc)1 (NeuAc)1 + (Man)3(GlcNAc)2	1	1	1	1					2156.85	2156.84	2156.84	2156.84	-0.0088522	-0.0149121	-0.0129418	#REF!	#REF!	#REF!	m/z651(N1-aoWR(H)),797(N1F1-aoWR(H)),854(N2-aoWR(H)),1000(N2F1-aoWR(H)),1324(H2N2F1-aoWR(H)),1486(H3N2F1-aoWR(H)),1851(H4N3F1-aoWR(H)),2157(H4N3F1A1-aoWR(H))		Hybrid
	(acidic)	55	(Hex)2 (HexNAc)1 (NeuAc)1 + (Man)3(GlcNAc)2	2	1		1					2172.85	2172.84	2172.83	2172.83	2.16777	2.07238	1.84879	-0.0039578	-0.0138339	-0.0197457	2.02965	0.163727	8.06677		(acidic)	N-53	(Hex)2 (HexNAc)1 (NeuAc)1 + (Man)3(GlcNAc)2	2	1		1					2172.85	2172.84	2172.83	2172.83	-0.0039578	-0.0138339	-0.0197457	#REF!	#REF!	#REF!	m/z651(N1-aoWR(H)),854(N2-aoWR(H)),1016(H1N2-aoWR(H)),1178(H2N2-aoWR(H)),1340(H3N2-aoWR(H)),1502(H4N2-aoWR(H)),1664(H5N2-aoWR(H)),1867(H5N3-aoWR(H)),2173(H5N3A1-aoWR(H))		(acidic)
		56	(Hex)2 (HexNAc)1 (NeuGc)1 + (Man)3(GlcNAc)2	2	1			1				2188.84	N.D.	N.D.	N.D.	0	0	0	#VALUE!	#VALUE!	#VALUE!	0	0	#DIV/0!			N-54	(Hex)2 (HexNAc)1 (NeuGc)1 + (Man)3(GlcNAc)2	2	1			1				2188.84	N.D.	N.D.	N.D.	-	-	-	-	-	-
		57	(Hex)2 (HexNAc)1 (Fuc)1 (NeuAc)1 + (Man)3(GlcNAc)2	2	1	1	1					2318.91	2318.9	2318.89	2318.89	1.71855	1.5318	1.52439	-0.0058892	-0.0160489	-0.0113249	1.59158	0.110021	6.91268			N-55	(Hex)2 (HexNAc)1 (Fuc)1 (NeuAc)1 + (Man)3(GlcNAc)2	2	1	1	1					2318.91	2318.9	2318.89	2318.89	-0.0058892	-0.0160489	-0.0113249	#REF!	#REF!	#REF!
		58	(Hex)3 (HexNAc)1 (NeuAc)1 + (Man)3(GlcNAc)2	3	1		1					2334.9	2334.9	2334.9	2334.88	1.86965	1.73232	1.47436	-0.0015091	-0.0057521	-0.0160805	1.69211	0.200689	11.8603			N-56	(Hex)3 (HexNAc)1 (NeuAc)1 + (Man)3(GlcNAc)2	3	1		1					2334.9	2334.9	2334.9	2334.88	-0.0015091	-0.0057521	-0.0160805	#REF!	#REF!	#REF!	m/z651(N1-aoWR(H)),854(N2-aoWR(H)),1501(H4N2-aoWR(H)),1664(H5N2-aoWR(H)),1825(H6N2-aoWR(H)),2028(H6N3-aoWR(H)),2334(H6N3A1-aoWR(H)),
		59	(Hex)1 (HexNAc)2 (Fuc)1 (NeuAc)1 + (Man)3(GlcNAc)2	1	2	1	1					2359.93	2359.94	2359.94	2359.93	0.613879	0.582185	0.589404	0.0082448	0.0052362	0.0015518	0.595156	0.0166114	2.7911			N-57	(Hex)1 (HexNAc)2 (Fuc)1 (NeuAc)1 + (Man)3(GlcNAc)2	1	2	1	1					2359.93	2359.94	2359.94	2359.93	0.0082448	0.0052362	0.0015518	#REF!	#REF!	#REF!	m/z651(N1-aoWR(H)),797(N1F1-aoWR(H)),854(N2-aoWR(H)),1000(N2F1-aoWR(H)),1502(H4N2-aoWR(H)),2054(H4N4F1-aoWR(H)),2360(H4N4F1A1-aoWR(H))
		60	(Hex)2 (HexNAc)2 (NeuAc)1 + (Man)3(GlcNAc)2	2	2		1					2375.93	2375.94	2375.94	2375.93	11.3837	11.3484	11.9454	0.0120692	0.007547	0.0069687	11.5592	0.334933	2.89755			N-58	(Hex)2 (HexNAc)2 (NeuAc)1 + (Man)3(GlcNAc)2	2	2		1					2375.93	2375.94	2375.94	2375.93	0.0120692	0.007547	0.0069687	#REF!	#REF!	#REF!	m/z651(N1-aoWR(H)),854(N2-aoWR(H)),1017(H1N2-aoWR(H)),1179(H2N2-aoWR(H)),1544(H3N3-aoWR(H)),1706(H4N3-aoWR(H)),2011(H4N3A1-aoWR(H)),2070(H5N4-aoWR(H)),2214(H4N4A1-aoWR(H)),2376(H5N4A1-aoWR(H))
		61	(Hex)2 (HexNAc)1 (Fuc)2 (NeuAc)1 + (Man)3(GlcNAc)2	2	1	2	1					2464.96	2464.9	N.D.	N.D.	0.05498	0	0	-0.0598743	#VALUE!	#VALUE!	0.0183267	0.0317427	173.205			N-59	(Hex)2 (HexNAc)1 (Fuc)2 (NeuAc)1 + (Man)3(GlcNAc)2	2	1	2	1					2464.96	2464.9	N.D.	N.D.	-0.0598743	-	-	#REF!	#REF!	#REF!
		62	(Hex)4 (HexNAc)1 (NeuAc)1 + (Man)3(GlcNAc)2	4	1		1					2496.95	N.D.	N.D.	N.D.	0	0	0	#VALUE!	#VALUE!	#VALUE!	0	0	#DIV/0!			N-60	(Hex)4 (HexNAc)1 (NeuAc)1 + (Man)3(GlcNAc)2	4	1		1					2496.95	N.D.	N.D.	N.D.	-	-	-	-	-	-
		63	(Hex)1 (HexNAc)2 (Fuc)2 (NeuAc)1 + (Man)3(GlcNAc)2	1	2	2	1					2505.99	N.D.	N.D.	N.D.	0	0	0	#VALUE!	#VALUE!	#VALUE!	0	0	#DIV/0!			N-61	(Hex)1 (HexNAc)2 (Fuc)2 (NeuAc)1 + (Man)3(GlcNAc)2	1	2	2	1					2505.99	N.D.	N.D.	N.D.	-	-	-	-	-	-
		64	(Hex)2 (HexNAc)2 (Fuc)1 (NeuAc)1 + (Man)3(GlcNAc)2	2	2	1	1					2521.99	2522	2522	2522	52.7261	53.4489	57.5129	0.0115367	0.0103919	0.0095207	54.5626	2.58042	4.72928			N-62	(Hex)2 (HexNAc)2 (Fuc)1 (NeuAc)1 + (Man)3(GlcNAc)2	2	2	1	1					2521.99	2522	2522	2522	0.0115367	0.0103919	0.0095207	#REF!	#REF!	#REF!	m/z651(N1-aoWR(H)),797(N1F1-aoWR(H)),854(N2-aoWR(H)),1000(N2F1-aoWR(H)),1324(H2N2F1-aoWR(H)),1690(H3N3F1-aoWR(H)),1852(H4N3F1-aoWR(H)),2157(H4N3F1A1-aoWR(H)),2216(H5N4F1-aoWR(H)),2359(H4N4F1A1-aoWR(H)),2522(H5N4F1A1-aoWR(H))
		65	(Hex)3 (HexNAc)2 (NeuAc)1 + (Man)3(GlcNAc)2	3	2		1					2537.98	2538	2538.01	2538	0.874193	0.855596	0.820165	0.024118	0.0316303	0.0239585	0.849984	0.0274475	3.22918			N-63	(Hex)3 (HexNAc)2 (NeuAc)1 + (Man)3(GlcNAc)2	3	2		1					2537.98	2538	2538.01	2538	0.024118	0.0316303	0.0239585	#REF!	#REF!	#REF!
		66	(Hex)3 (HexNAc)2 (NeuGc)1 + (Man)3(GlcNAc)2	3	2			1				2553.98	N.D.	N.D.	N.D.	0	0	0	#VALUE!	#VALUE!	#VALUE!	0	0	#DIV/0!			N-64	(Hex)3 (HexNAc)2 (NeuGc)1 + (Man)3(GlcNAc)2	3	2			1				2553.98	N.D.	N.D.	N.D.	-	-	-	-	-	-
		67	(Hex)1 (HexNAc)3 (Fuc)1 (NeuAc)1 + (Man)3(GlcNAc)2	1	3	1	1					2563.01	N.D.	N.D.	N.D.	0	0	0	#VALUE!	#VALUE!	#VALUE!	0	0	#DIV/0!			N-65	(Hex)1 (HexNAc)3 (Fuc)1 (NeuAc)1 + (Man)3(GlcNAc)2	1	3	1	1					2563.01	N.D.	N.D.	N.D.	-	-	-	-	-	-
		68	(Hex)2 (HexNAc)2 (Fuc)2 (NeuAc)1 + (Man)3(GlcNAc)2	2	2	2	1					2668.04	2668.07	2668.05	2668.07	0.346078	0.336499	0.312772	0.022507	0.0085609	0.0245308	0.331783	0.0171465	5.16799			N-66	(Hex)2 (HexNAc)2 (Fuc)2 (NeuAc)1 + (Man)3(GlcNAc)2	2	2	2	1					2668.04	2668.07	2668.05	2668.07	0.022507	0.0085609	0.0245308	#REF!	#REF!	#REF!	m/z651(N1-aoWR(H)),797(N1F1-aoWR(H)),1000(N2F1-aoWR(H)),1995(H4N3F2-aoWR(H)),2158(H5N3F2-aoWR(H)),2363(H5N4F2-aoWR(H)),2376(H5N4-aoWR(H)),2522(H5N4A1-aoWR(H)),2668(H5N4F2A1-aoWR(H))
		69	(Hex)2 (HexNAc)2 (NeuAc)2 + (Man)3(GlcNAc)2	2	2		2					2681.04	2681.07	2681.07	2681.07	2.45524	2.29514	2.30881	0.0269821	0.0290183	0.0268456	2.35306	0.0887477	3.77158			N-67	(Hex)2 (HexNAc)2 (NeuAc)2 + (Man)3(GlcNAc)2	2	2		2					2681.04	2681.07	2681.07	2681.07	0.0269821	0.0290183	0.0268456	#REF!	#REF!	#REF!	m/z651(N1-aoWR(H)),,854(N2-aoWR(H)),1849(H3N3A1-aoWR(H)),2011(H4N3A1-aoWR(H)),2215(H4N4A1-aoWR(H)),2376(H5N4A1-aoWR(H)),2681(H5N4A2-aoWR(H))
		70	(Hex)2 (HexNAc)2 (NeuAc)1(NeuGc)1 + (Man)3(GlcNAc)2	2	2		1	1				2697.04	N.D.	N.D.	N.D.	0	0	0	#VALUE!	#VALUE!	#VALUE!	0	0	#DIV/0!			N-68	(Hex)2 (HexNAc)2 (NeuAc)1(NeuGc)1 + (Man)3(GlcNAc)2	2	2		1	1				2697.04	N.D.	N.D.	N.D.	-	-	-	-	-	-
		72	(Hex)2 (HexNAc)3 (Fuc)1 (NeuAc)1 + (Man)3(GlcNAc)2	2	3	1	1					2725.06	2725.07	2725.09	2725.08	0.097172	0.0943746	0.083268	0.006863	0.0277998	0.017546	0.0916049	0.00735415	8.02812			N-69	(Hex)2 (HexNAc)3 (Fuc)1 (NeuAc)1 + (Man)3(GlcNAc)2	2	3	1	1					2725.06	2725.07	2725.09	2725.08	0.006863	0.0277998	0.017546	#REF!	#REF!	#REF!	m/z651(N1-aoWR(H)),797(N1F1-aoWR(H)),1000(N2F1-aoWR(H)),2057(H4N4F1-aoWR(H)),2215(H4N4A1-aoWR(H)),2421(H5N5F1-aoWR(H)),2580(H5N5A1-aoWR(H)),2725(H5N5F1A1-aoWR(H))
		73	(Hex)3 (HexNAc)3 (NeuAc)1 + (Man)3(GlcNAc)2	3	3		1					2741.06	2741.09	2741.1	2741.09	0.738544	0.741303	0.691059	0.0331651	0.0389184	0.0340124	0.723635	0.0282456	3.90329			N-70	(Hex)3 (HexNAc)3 (NeuAc)1 + (Man)3(GlcNAc)2	3	3		1					2741.06	2741.09	2741.1	2741.09	0.0331651	0.0389184	0.0340124	#REF!	#REF!	#REF!	m/z651(N1-aoWR(H)),854(N2-aoWR(H)),2071(H5N4-aoWR(H)),2216(H4N4A1-aoWR(H)),2376(H5N4A1-aoWR(H)),2419(H4N5A1-aoWR(H)),2436(H6N5-aoWR(H)),2580(H5N5A1-aoWR(H)),2741(H6N5A1-aoWR(H))
		74	(Hex)2 (HexNAc)2 (Fuc)1 (NeuAc)2 + (Man)3(GlcNAc)2 lacton	2	2	1	2		1			2795.07	2795.1	2795.11	2795.11	0.427447	0.445235	0.413534	0.0292109	0.0348749	0.0378226	0.428739	0.01589	3.70622			N-71	(Hex)2 (HexNAc)2 (Fuc)1 (NeuAc)2 + (Man)3(GlcNAc)2 lactone	2	2	1	2		1			2795.07	2795.1	2795.11	2795.11	0.0292109	0.0348749	0.0378226	#REF!	#REF!	#REF!	m/z651(N1-aoWR(H)),797(N1F1-aoWR(H)),1000(N2F1-aoWR(H)),2071(H5N4-aoWR(H)),2157(H4N3F1A1-aoWR(H)),,2217(H5N4F1-aoWR(H)),2490(H5N4F1A1_lactone1-aoWR(H)),2523(H5N4F1A1-aoWR(H)),2795(H5N4F1A2_lactone1-aoWR(H))
		75	(Hex)2 (HexNAc)2 (Fuc)1 (NeuAc)2 + (Man)3(GlcNAc)2	2	2	1	2					2827.1	2827.13	2827.14	2827.14	14.29	14.4518	14.557	0.0324746	0.0384399	0.0382154	14.433	0.134497	0.931871			N-72	(Hex)2 (HexNAc)2 (Fuc)1 (NeuAc)2 + (Man)3(GlcNAc)2	2	2	1	2					2827.1	2827.13	2827.14	2827.14	0.0324746	0.0384399	0.0382154	#REF!	#REF!	#REF!	m/z651(N1-aoWR(H)),797(N1F1-aoWR(H)),1000(N2F1-aoWR(H)),1325(H2N2F1-aoWR(H)),1995(H3N3F1A1-aoWR(H)),2070(H5N4-aoWR(H)),2158(H4N3F1A1-aoWR(H)),2217(H5N4F1-aoWR(H)),2522(H5N4F1A1-aoWR(H)),2827(H5N4F1A2-aoWR(H))
		76	(Hex)3 (HexNAc)2 (NeuAc)2 + (Man)3(GlcNAc)2	3	2		2					2843.1	N.D.	N.D.	N.D.	0	0	0	#VALUE!	#VALUE!	#VALUE!	0	0	#DIV/0!			N-73	(Hex)3 (HexNAc)2 (NeuAc)2 + (Man)3(GlcNAc)2	3	2		2					2843.1	N.D.	N.D.	N.D.	-	-	-	-	-	-
		77	(Hex)2 (HexNAc)2 (Fuc)1(NeuGc)2 + (Man)3(GlcNAc)2	2	2	1		2				2859.09	N.D.	N.D.	N.D.	0	0	0	#VALUE!	#VALUE!	#VALUE!	0	0	#DIV/0!			N-74	(Hex)2 (HexNAc)2 (Fuc)1(NeuGc)2 + (Man)3(GlcNAc)2	2	2	1		2				2859.09	N.D.	N.D.	N.D.	-	-	-	-	-	-
		78	(Hex)3 (HexNAc)3 (Fuc)1 (NeuAc)1 + (Man)3(GlcNAc)2	3	3	1	1					2887.12	2887.16	2887.17	2887.17	5.65032	5.58291	5.44365	0.0457126	0.0539795	0.0555288	5.55896	0.105399	1.89603			N-75	(Hex)3 (HexNAc)3 (Fuc)1 (NeuAc)1 + (Man)3(GlcNAc)2	3	3	1	1					2887.12	2887.16	2887.17	2887.17	0.0457126	0.0539795	0.0555288	#REF!	#REF!	#REF!	m/z651(N1-aoWR(H)),797(N1F1-aoWR(H)),1000(N2F1-aoWR(H)),1325(H2N2F1-aoWR(H)),1690(H3N3F1-aoWR(H)),1995(H3N3F1A1-aoWR(H)),2217(H5N4F1-aoWR(H)),2522(H5N4F1A1-aoWR(H)),2582(H6N5F1-aoWR(H)),,2887(H6N5F1A1-aoWR(H))
		79	(Hex)3 (HexNAc)3 (Fuc)1 (NeuGc)1 + (Man)3(GlcNAc)2	3	3	1		1				2903.11	N.D.	N.D.	2903.17	0	0	0.0271819	#VALUE!	#VALUE!	0.0588422	0.00906064	0.0156935	173.205			N-76	(Hex)3 (HexNAc)3 (Fuc)1 (NeuGc)1 + (Man)3(GlcNAc)2	3	3	1		1				2903.11	N.D.	N.D.	2903.17	-	-	0.0588422	#REF!	#REF!	#REF!
		80	(Hex)3 (HexNAc)2 (Fuc)1 (NeuAc)2 + (Man)3(GlcNAc)2	3	2	1	2					2989.15	N.D.	N.D.	N.D.	0	0	0	#VALUE!	#VALUE!	#VALUE!	0	0	#DIV/0!			N-77	(Hex)3 (HexNAc)2 (Fuc)1 (NeuAc)2 + (Man)3(GlcNAc)2	3	2	1	2					2989.15	N.D.	N.D.	N.D.	-	-	-	-	-	-
		81	(Hex)2 (HexNAc)3 (Fuc)1 (NeuAc)2 + (Man)3(GlcNAc)2	2	3	1	2					3030.18	3030.18	N.D.	3030.21	0.0500888	0	0.0445123	-0.0009824	#VALUE!	0.032325	0.0315337	0.027451	87.0528			N-78	(Hex)2 (HexNAc)3 (Fuc)1 (NeuAc)2 + (Man)3(GlcNAc)2	2	3	1	2					3030.18	3030.18	N.D.	3030.21	-0.0009824	-	0.032325	#REF!	#REF!	#REF!
		82	(Hex)3 (HexNAc)3 (Fuc)2 (NeuAc)1 + (Man)3(GlcNAc)2	3	3	2	1					3033.18	N.D.	N.D.	N.D.	0	0	0	#VALUE!	#VALUE!	#VALUE!	0	0	#DIV/0!			N-79	(Hex)3 (HexNAc)3 (Fuc)2 (NeuAc)1 + (Man)3(GlcNAc)2	3	3	2	1					3033.18	N.D.	N.D.	N.D.	-	-	-	-	-	-
		83	(Hex)3 (HexNAc)3 (NeuAc)2 + (Man)3(GlcNAc)2	3	3		2					3046.18	3046.23	3046.24	3046.25	0.341803	0.349136	0.303003	0.0568036	0.065962	0.0776057	0.331314	0.0247908	7.48256			N-80	(Hex)3 (HexNAc)3 (NeuAc)2 + (Man)3(GlcNAc)2	3	3		2					3046.18	3046.23	3046.24	3046.25	0.0568036	0.065962	0.0776057	#REF!	#REF!	#REF!	m/z651(N1-aoWR(H)),854(N2-aoWR(H)),2070(H5N4-aoWR(H)),2377(H5N4A1-aoWR(H)),2741(H6N5A1-aoWR(H)),3046(H6N5A2-aoWR(H))
		84	(Hex)4 (HexNAc)4 (NeuAc)1 + (Man)3(GlcNAc)2	4	4		1					3106.19	3106.26	3106.28	3106.28	0.159977	0.150125	0.139308	0.0683907	0.0836181	0.089407	0.149803	0.0103384	6.90129			N-81	(Hex)4 (HexNAc)4 (NeuAc)1 + (Man)3(GlcNAc)2	4	4		1					3106.19	3106.26	3106.28	3106.28	0.0683907	0.0836181	0.089407	#REF!	#REF!	#REF!
		85	(Hex)3 (HexNAc)3 (Fuc)1 (NeuAc)2 + (Man)3(GlcNAc)2	3	3	1	2					3192.23	3192.32	3192.34	3192.33	2.87245	2.77334	2.60136	0.0848072	0.105303	0.0985935	2.74905	0.137172	4.9898			N-82	(Hex)3 (HexNAc)3 (Fuc)1 (NeuAc)2 + (Man)3(GlcNAc)2	3	3	1	2					3192.23	3192.32	3192.34	3192.33	0.0848072	0.105303	0.0985935	#REF!	#REF!	#REF!	m/z651(N1-aoWR(H)),797(N1F1-aoWR(H)),1000(N2F1-aoWR(H)),2218(H5N4F1-aoWR(H)),2523(H5N4F1A1-aoWR(H)),2582(H6N5F1-aoWR(H)),,2888(H6N5F1A1-aoWR(H)),3046(H6N5A2-aoWR(H)),,3192(H6N5F1A2-aoWR(H))
		86	(Hex)3 (HexNAc)3 (Fuc)1 (NeuAc)1 (NeuGc)1 + (Man)3(GlcNAc)2	3	3	1	1	1				3208.23	N.D.	N.D.	N.D.	0	0	0	#VALUE!	#VALUE!	#VALUE!	0	0	#DIV/0!			N-83	(Hex)3 (HexNAc)3 (Fuc)1 (NeuAc)1 (NeuGc)1 + (Man)3(GlcNAc)2	3	3	1	1	1				3208.23	N.D.	N.D.	N.D.	-	-	-	-	-	-
		87	(Hex)4 (HexNAc)4 (Fuc)1 (NeuAc)1 + (Man)3(GlcNAc)2	4	4	1	1					3252.25	3252.35	3252.37	3252.37	1.51189	1.47991	1.2256	0.102557	0.122012	0.11645	1.4058	0.156876	11.1592			N-84	(Hex)4 (HexNAc)4 (Fuc)1 (NeuAc)1 + (Man)3(GlcNAc)2	4	4	1	1					3252.25	3252.35	3252.37	3252.37	0.102557	0.122012	0.11645	#REF!	#REF!	#REF!	m/z651(N1-aoWR(H)),797(N1F1-aoWR(H)),1000(N2F1-aoWR(H)),1486(H3N2F1-aoWR(H)),1689(H3N3F1-aoWR(H)),2055(H4N4F1-aoWR(H)),,2217(H5N4F1-aoWR(H)),2523(H5N4F1A1-aoWR(H)),2583(H6N5F1-aoWR(H)),,2887(H6N5F1A1-aoWR(H)),2948(H7N6F1-aoWR(H)),,3252(H7N6F1A1-aoWR(H))
		89	(Hex)3 (HexNAc)3 (Fuc)2 (NeuAc)2 + (Man)3(GlcNAc)2	3	3	2		2				3370.28	N.D.	N.D.	N.D.	0	0	0	#VALUE!	#VALUE!	#VALUE!	0	0	#DIV/0!			N-85	(Hex)3 (HexNAc)3 (Fuc)2 (NeuAc)2 + (Man)3(GlcNAc)2	3	3	2		2				3370.28	N.D.	N.D.	N.D.	-	-	-	-	-	-
		90	(Hex)3 (HexNAc)3 (NeuAc)3 + (Man)3(GlcNAc)2	3	3		3					3351.29	3351.4	3351.43	3351.43	0.835289	0.762418	0.667919	0.110013	0.138963	0.137461	0.755209	0.0839173	11.1118			N-86	(Hex)3 (HexNAc)3 (NeuAc)3 + (Man)3(GlcNAc)2	3	3		3					3351.29	3351.4	3351.43	3351.43	0.110013	0.138963	0.137461	#REF!	#REF!	#REF!	m/z651(N1-aoWR(H)),854(N2-aoWR(H)),1178(H2N2-aoWR(H)),2376(H5N4A1-aoWR(H)),2682(H5N4A2-aoWR(H)),2741(H6N5A1-aoWR(H)),3047(H6N5A2-aoWR(H)),3351(H6N5A3-aoWR(H))
		92	(Hex)4 (HexNAc)4 (Fuc)2 (NeuAc)1 + (Man)3(GlcNAc)2	4	4	2	1					3398.31	N.D.	N.D.	N.D.	0	0	0	#VALUE!	#VALUE!	#VALUE!	0	0	#DIV/0!			N-87	(Hex)4 (HexNAc)4 (Fuc)2 (NeuAc)1 + (Man)3(GlcNAc)2	4	4	2	1					3398.31	N.D.	N.D.	N.D.	-	-	-	-	-	-
		93	(Hex)3 (HexNAc)3 (NeuGc)3 + (Man)3(GlcNAc)2	3	3			3				3399.28	N.D.	N.D.	N.D.	0	0	0	#VALUE!	#VALUE!	#VALUE!	0	0	#DIV/0!			N-88	(Hex)3 (HexNAc)3 (NeuGc)3 + (Man)3(GlcNAc)2	3	3			3				3399.28	N.D.	N.D.	N.D.	-	-	-	-	-	-
		94	(Hex)4 (HexNAc)4 (NeuAc)2 + (Man)3(GlcNAc)2	4	4		2					3411.31	3411.42	3411.44	3411.44	0.109765	0.110126	0.0960745	0.114723	0.136276	0.135983	0.105322	0.00801026	7.60552			N-89	(Hex)4 (HexNAc)4 (NeuAc)2 + (Man)3(GlcNAc)2	4	4		2					3411.31	3411.42	3411.44	3411.44	0.114723	0.136276	0.135983	#REF!	#REF!	#REF!
		95	(Hex)3 (HexNAc)3 (Fuc)1 (NeuAc)3 + (Man)3(GlcNAc)2	3	3	1	3					3497.35	3497.5	3497.52	3497.52	0.666123	0.665029	0.610192	0.150583	0.175218	0.170302	0.647115	0.0319808	4.94207			N-90	(Hex)3 (HexNAc)3 (Fuc)1 (NeuAc)3 + (Man)3(GlcNAc)2	3	3	1	3					3497.35	3497.5	3497.52	3497.52	0.150583	0.175218	0.170302	#REF!	#REF!	#REF!	m/z651(N1-aoWR(H)),797(N1F1-aoWR(H)),1000(N2F1-aoWR(H)),2523(H5N4F1A1-aoWR(H)),2828(H5N4F1A2-aoWR(H)),,2888(H6N5F1A1-aoWR(H)),3193(H6N5F1A2-aoWR(H)),3497(H6N5F1A3-aoWR(H))
		97	(Hex)4 (HexNAc)4 (Fuc)1(NeuAc)2 + (Man)3(GlcNAc)2	4	4	1	2					3557.37	3557.53	3557.57	3557.55	1.12781	1.04578	0.96876	0.165842	0.207555	0.188473	1.04745	0.0795373	7.59344			N-91	(Hex)4 (HexNAc)4 (Fuc)1(NeuAc)2 + (Man)3(GlcNAc)2	4	4	1	2					3557.37	3557.53	3557.57	3557.55	0.165842	0.207555	0.188473	#REF!	#REF!	#REF!	m/z651(N1-aoWR(H)),797(N1F1-aoWR(H)),1000(N2F1-aoWR(H)),2525(H5N4F1A1-aoWR(H)),,2890(H6N5F1A1-aoWR(H)),2948(H7N6F1-aoWR(H)),3253(H7N6F1A1-aoWR(H)),3557(H7N6F1A2-aoWR(H))
		98	(Hex)3 (HexNAc)3 (NeuAc)4 + (Man)3(GlcNAc)2	3	3		4					3656.41	3656.58	3656.6	3656.61	0.103517	0.0971383	0.0798688	0.179219	0.198011	0.20502	0.093508	0.0122349	13.0843			N-92	(Hex)3 (HexNAc)3 (NeuAc)4 + (Man)3(GlcNAc)2	3	3		4					3656.41	3656.58	3656.6	3656.61	0.179219	0.198011	0.20502	#REF!	#REF!	#REF!
		99	(Hex)3 (HexNAc)3 (NeuAc)3 (NeuGc)1 + (Man)3(GlcNAc)2	3	3		3	1				3672.4	N.D.	N.D.	N.D.	0	0	0	#VALUE!	#VALUE!	#VALUE!	0	0	#DIV/0!			N-93	(Hex)3 (HexNAc)3 (NeuAc)3 (NeuGc)1 + (Man)3(GlcNAc)2	3	3		3	1				3672.4	N.D.	N.D.	N.D.	-	-	-	-	-	-
		100	(Hex)4 (HexNAc)4 (Fuc)2(NeuAc)2 + (Man)3(GlcNAc)2	4	4	2	2					3703.42	N.D.	N.D.	N.D.	0	0	0	#VALUE!	#VALUE!	#VALUE!	0	0	#DIV/0!			N-94	(Hex)4 (HexNAc)4 (Fuc)2(NeuAc)2 + (Man)3(GlcNAc)2	4	4	2	2					3703.42	N.D.	N.D.	N.D.	-	-	-	-	-	-
		101	(Hex)4 (HexNAc)4 (NeuAc)3 + (Man)3(GlcNAc)2	4	4		3					3716.42	3716.63	N.D.	N.D.	0.0398589	0	0	0.20745	#VALUE!	#VALUE!	0.0132863	0.0230125	173.205			N-95	(Hex)4 (HexNAc)4 (NeuAc)3 + (Man)3(GlcNAc)2	4	4		3					3716.42	3716.63	N.D.	N.D.	0.20745	-	-	#REF!	#REF!	#REF!
		102	(Hex)4 (HexNAc)4 (Fuc)1 (NeuAc)3 + (Man)3(GlcNAc)2	4	4	1	3					3862.48	3862.7	3862.78	3862.76	0.323253	0.301584	0.249997	0.218745	0.29817	0.280093	0.291611	0.0376326	12.905			N-96	(Hex)4 (HexNAc)4 (Fuc)1 (NeuAc)3 + (Man)3(GlcNAc)2	4	4	1	3					3862.48	3862.7	3862.78	3862.76	0.218745	0.29817	0.280093	#REF!	#REF!	#REF!	m/z651(N1-aoWR(H)),797(N1F1-aoWR(H)),3558(H7N6F1A2-aoWR(H)),3862(H7N6F1A3-aoWR(H))
		104	(Hex)4 (HexNAc)4 (NeuAc)4 + (Man)3(GlcNAc)2	4	4		4					4021.54	N.D.	N.D.	N.D.	0	0	0	#VALUE!	#VALUE!	#VALUE!	0	0	#DIV/0!			N-97	(Hex)4 (HexNAc)4 (NeuAc)4 + (Man)3(GlcNAc)2	4	4		4					4021.54	N.D.	N.D.	N.D.	-	-	-	-	-	-
													36	38	38																							31	36	35
			Total number of peaks (mass range 1150-4050)		72	49							198	190	193													Total number of peaks (mass range 1150-4050)		72	49							198	190	193
			Number of assigned masses		10	10							68	66	66													Number of assigned masses		10	10							69	64	65
			(%)		13.89	20.41							34.3434	34.7368	34.1969													(%)		13.89	20.41							34.8485	33.6842	33.6788
[truncated: 29 more columns]
