# Supplementary material for: Comprehensive Glycomics of a Multistep Human Brain Tumor Model Reveals Specific Glycosylation Patterns Related to Malignancy
Source: PLoS One. 2015 Jul 1;10(7):e0128300. doi: 10.1371/journal.pone.0128300 (PMC4488535; doi:10.1371/journal.pone.0128300)
Supplement: S7 Table — (XLSX) [file pone.0128300.s021.xlsx]

## Sheet: Table S7
	new		reducing end : hemiacetal derivertized with aoWR tag.																									reducing end : hemiacetal derivertized with aoWR tag.																					old
	1x10^6cells		All signals were detected as protone adducts [M+H]+ in positive ion mode.	Hex	HexNAc	Fuc	Neu5Ac	Neu5Gc	lactone	Ac	WR+H															100ug protein		All signals were detected as protone adducts [M+H]+ in positive ion mode.	Hex	HexNAc	Fuc	Neu5Ac	Neu5Gc	lactone	Ac	WR+H
	T			162.053	203.079	146.058	305.115	321.11	32.0262	42.0105	448.231					271	271	271								T			162.053	203.079	146.058	305.115	321.11	32.0262	42.0105	448.231													T
	Class	No	Composition									Theor. m/z	Obsd. m/z			Concentration (pmol/100ug protein)			Tolerance			AVE	SD	CV		Class	No	Composition									Theor. m/z	Obsd. m/z			Tolerance			AVE	SD	CV	Enzymatic digestion for the structural determinatin of glycan isomers		Class
													N=1	N=2	N=3	N=1	N=2	N=3	N=1	N=2	N=3																	N=1	N=2	N=3	N=1	N=2	N=3
	Pauci-	1	(Hex)1 (HexNAc)2 (Fuc)1 [M1F]	1	2	1						1162.5	1162.46	1162.49	N.D.	0.02045	0.0308428	0	-0.0371728	-0.0137022	#VALUE!	0.0170976	0.0156923	91.7808		Pauci-	N-1	(Hex)1 (HexNAc)2 (Fuc)1 [M1F]	1	2	1						1162.5	1162.46	1162.49	N.D.	-0.0371728	-0.0137022	-	#REF!	#REF!	#REF!			Pauci-
	mannose	2	(Hex)2 (HexNAc)2 [M2]	2	2							1178.5	1178.49	1178.5	1178.5	4.49197	4.88187	4.69198	-0.0037572	0.0008013	0.0030231	4.68861	0.194971	4.1584		mannose	N-2	(Hex)2 (HexNAc)2 [M2]	2	2							1178.5	1178.49	1178.5	1178.5	-0.0037572	0.0008013	0.0030231	#REF!	#REF!	#REF!			mannose
		3	(Hex)2 (HexNAc)2 (Fuc)1 [M2F]	2	2	1						1324.55	1324.55	1324.55	1324.55	13.1129	13.8951	13.8525	-0.0029082	0.0006855	-0.0008098	13.6202	0.439844	3.22936			N-3	(Hex)2 (HexNAc)2 (Fuc)1 [M2F]	2	2	1						1324.55	1324.55	1324.55	1324.55	-0.0029082	0.0006855	-0.0008098	#REF!	#REF!	#REF!
		4	(Hex)3 (HexNAc)2 [M3]	3	2							1340.55	1340.55	1340.55	1340.55	14.676	15.6128	15.4629	0.000133	0.000548	0.0002977	15.2506	0.503215	3.29964			N-4	(Hex)3 (HexNAc)2 [M3]	3	2							1340.55	1340.55	1340.55	1340.55	0.000133	0.000548	0.0002977	#REF!	#REF!	#REF!
		5	(Hex)3 (HexNAc)2 (Fuc)1 [M3F]	3	2	1						1486.61	1486.6	1486.6	1486.6	56.3957	59.6918	60.2647	-0.0035243	-0.0028036	-0.0031754	58.7841	2.08812	3.55219			N-5	(Hex)3 (HexNAc)2 (Fuc)1 [M3F]	3	2	1						1486.61	1486.6	1486.6	1486.6	-0.0035243	-0.0028036	-0.0031754	#REF!	#REF!	#REF!
		6	(Hex)4 (HexNAc)2 [M4]	4	2							1502.6	1502.61	1502.6	1502.6	3.27348	3.52697	3.45739	0.0046461	0.0030103	0.003239	3.41928	0.130974	3.83045			N-6	(Hex)4 (HexNAc)2 [M4]	4	2							1502.6	1502.61	1502.6	1502.6	0.0046461	0.0030103	0.003239	#REF!	#REF!	#REF!
		7	(Hex)4 (HexNAc)2 (Fuc)1 [M4F]	4	2	1						1648.66	1648.65	1648.66	1648.66	0.887097	0.925188	0.928751	-0.0102668	-0.003171	-0.0034507	0.913679	0.0230894	2.52708			N-7	(Hex)4 (HexNAc)2 (Fuc)1 [M4F]	4	2	1						1648.66	1648.65	1648.66	1648.66	-0.0102668	-0.003171	-0.0034507	#REF!	#REF!	#REF!
		8	(Hex)2 (Fuc)1 + (Man)3(GlcNAc)2 [M5F]	2		1						1810.71	1810.71	1810.71	1810.71	1.44896	1.52598	1.58676	-0.0021276	0.0004378	0.0030224	1.52057	0.0690579	4.54159			N-8	(Hex)2 (Fuc)1 + (Man)3(GlcNAc)2 [M5F]	2		1						1810.71	1810.71	1810.71	1810.71	-0.0021276	0.0004378	0.0030224	#REF!	#REF!	#REF!
	High-	9	(Hex)2 + (Man)3(GlcNAc)2 [M5]	2								1664.65	1664.66	1664.66	1664.66	34.8005	36.2256	38.1194	0.0016255	0.0019913	0.0026823	36.3818	1.66497	4.57638		High-	N-9	(Hex)2 + (Man)3(GlcNAc)2 [M5]	2								1664.65	1664.66	1664.66	1664.66	0.0016255	0.0019913	0.0026823	#REF!	#REF!	#REF!			High-
	mannose	10	(Hex)3 + (Man)3(GlcNAc)2 [M6]	3								1826.71	1826.7	1826.7	1826.7	133.418	134.456	150.366	-0.0029582	-0.0032342	-0.0022446	139.413	9.49968	6.81406		mannose	N-10	(Hex)3 + (Man)3(GlcNAc)2 [M6]	3								1826.71	1826.7	1826.7	1826.7	-0.0029582	-0.0032342	-0.0022446	#REF!	#REF!	#REF!			mannose
		11	(Hex)4 + (Man)3(GlcNAc)2 [M7]	4								1988.76	1988.76	1988.76	1988.76	68.0611	68.8273	77.1042	-0.0020226	-0.0017005	-0.0023291	71.3309	5.01453	7.02995			N-11	(Hex)4 + (Man)3(GlcNAc)2 [M7]	4								1988.76	1988.76	1988.76	1988.76	-0.0020226	-0.0017005	-0.0023291	#REF!	#REF!	#REF!
		12	(Hex)5 + (Man)3(GlcNAc)2 [M8]	5								2150.81	2150.8	2150.8	2150.8	121.571	121.696	131.15	-0.008274	-0.0085273	-0.0089029	124.806	5.49458	4.4025			N-12	(Hex)5 + (Man)3(GlcNAc)2 [M8]	5								2150.81	2150.8	2150.8	2150.8	-0.008274	-0.0085273	-0.0089029	#REF!	#REF!	#REF!
		13	(Hex)6 + (Man)3(GlcNAc)2 [M9]	6								2312.86	2312.86	2312.86	2312.86	123.659	123.776	135.718	-0.0057702	-0.0055689	-0.0071592	127.718	6.92902	5.42527			N-13	(Hex)6 + (Man)3(GlcNAc)2 [M9]	6								2312.86	2312.86	2312.86	2312.86	-0.0057702	-0.0055689	-0.0071592	#REF!	#REF!	#REF!
		14	(Hex)7 + (Man)3(GlcNAc)2 [M9+Glc]	7								2474.92	2474.93	2474.93	2474.93	6.68167	6.59753	7.5422	0.0127098	0.0143626	0.0107053	6.94047	0.522808	7.53275			N-14	(Hex)7 + (Man)3(GlcNAc)2 [M9+Glc]	7								2474.92	2474.93	2474.93	2474.93	0.0127098	0.0143626	0.0107053	#REF!	#REF!	#REF!
		15	(Hex)8 + (Man)3(GlcNAc)2 [M9+2Glc]	8								2636.97	N.D.	N.D.	N.D.	0	0	0	#VALUE!	#VALUE!	#VALUE!	0	0	#DIV/0!			N-15	(Hex)8 + (Man)3(GlcNAc)2 [M9+2Glc]	8								2636.97	N.D.	N.D.	N.D.	-	-	-	-	-	-
		16	(Hex)9+ (Man)3(GlcNAc)2 [M9+3Glc]	9								2799.02	N.D.	N.D.	N.D.	0	0	0	#VALUE!	#VALUE!	#VALUE!	0	0	#DIV/0!			N-16	(Hex)9+ (Man)3(GlcNAc)2 [M9+3Glc]	9								2799.02	N.D.	N.D.	N.D.	-	-	-	-	-	-
	Complex/	17	(HexNAc)1 + (Man)3(GlcNAc)2		1							1543.63	1543.62	1543.62	1543.63	0.297613	0.311185	0.30428	-0.0098668	-0.0041745	-0.0017199	0.304359	0.00678601	2.22961		Complex/	N-17	(HexNAc)1 + (Man)3(GlcNAc)2		1							1543.63	1543.62	1543.62	1543.63	-0.0098668	-0.0041745	-0.0017199	#REF!	#REF!	#REF!			Complex/
	Hybrid	18	(HexNAc)1 (Fuc)1 + (Man)3(GlcNAc)2		1	1						1689.69	1689.69	1689.69	1689.69	3.833	4.13348	4.25611	0.0035099	0.0053707	0.0039688	4.0742	0.217697	5.34331		Hybrid	N-18	(HexNAc)1 (Fuc)1 + (Man)3(GlcNAc)2		1	1						1689.69	1689.69	1689.69	1689.69	0.0035099	0.0053707	0.0039688	#REF!	#REF!	#REF!			Hybrid
	(neutral)	19	(Hex)1 (HexNAc)1 + (Man)3(GlcNAc)2	1	1							1705.68	1705.68	1705.67	1705.68	0.559629	0.537842	0.55613	0.0028672	-0.0053609	-0.0010934	0.5512	0.0116998	2.12261		(neutral)	N-19	(Hex)1 (HexNAc)1 + (Man)3(GlcNAc)2	1	1							1705.68	1705.68	1705.67	1705.68	0.0028672	-0.0053609	-0.0010934	#REF!	#REF!	#REF!			(neutral)
		20	(HexNAc)2 + (Man)3(GlcNAc)2		2							1746.71	1746.7	1746.7	1746.69	0.232678	0.250178	0.260038	-0.002761	-0.0113224	-0.0152176	0.247631	0.0138565	5.59564			N-20	(HexNAc)2 + (Man)3(GlcNAc)2		2							1746.71	1746.7	1746.7	1746.69	-0.002761	-0.0113224	-0.0152176	#REF!	#REF!	#REF!
		21	(Hex)1 (HexNAc)1 (Fuc)1 + (Man)3(GlcNAc)2	1	1	1						1851.74	1851.75	1851.75	1851.75	2.44368	2.51861	2.81832	0.0075263	0.0093478	0.0115171	2.59354	0.198245	7.6438			N-21	(Hex)1 (HexNAc)1 (Fuc)1 + (Man)3(GlcNAc)2	1	1	1						1851.74	1851.75	1851.75	1851.75	0.0075263	0.0093478	0.0115171	#REF!	#REF!	#REF!
		22	(HexNAc)2 (Fuc)1 + (Man)3(GlcNAc)2		2	1						1892.76	1892.77	1892.77	1892.77	9.83919	9.95915	11.0486	0.0056136	0.0062834	0.0052843	10.2823	0.666316	6.48022			N-22	(HexNAc)2 (Fuc)1 + (Man)3(GlcNAc)2		2	1						1892.76	1892.77	1892.77	1892.77	0.0056136	0.0062834	0.0052843	#REF!	#REF!	#REF!
		23	(Hex)1 (HexNAc)2 + (Man)3(GlcNAc)2	1	2							1908.76	1908.76	1908.77	1908.76	0.201002	0.172505	0.19276	-0.0021135	0.0078506	0.001055	0.188756	0.0146647	7.76913			N-23	(Hex)1 (HexNAc)2 + (Man)3(GlcNAc)2	1	2							1908.76	1908.76	1908.77	1908.76	-0.0021135	0.0078506	0.001055	#REF!	#REF!	#REF!
		24	(HexNAc)3 + (Man)3(GlcNAc)2		3							1949.79	N.D.	N.D.	N.D.	0	0	0	#VALUE!	#VALUE!	#VALUE!	0	0	#DIV/0!			N-24	(HexNAc)3 + (Man)3(GlcNAc)2		3							1949.79	N.D.	N.D.	N.D.	-	-	-	-	-	-
		25	(Hex)2 (HexNAc)1 (Fuc)1 + (Man)3(GlcNAc)2	2	1	1						2013.79	2013.8	2013.8	2013.8	1.23775	1.23479	1.40409	0.0041108	0.004101	0.0043606	1.29221	0.0969	7.49879			N-25	(Hex)2 (HexNAc)1 (Fuc)1 + (Man)3(GlcNAc)2	2	1	1						2013.79	2013.8	2013.8	2013.8	0.0041108	0.004101	0.0043606	#REF!	#REF!	#REF!
		26	(Hex)1 (HexNAc)2 (Fuc)1 + (Man)3(GlcNAc)2	1	2	1						2054.82	2054.82	2054.82	2054.82	4.69387	4.62331	5.26423	0.0052388	0.0038717	0.0042531	4.86047	0.351443	7.23063			N-26	(Hex)1 (HexNAc)2 (Fuc)1 + (Man)3(GlcNAc)2	1	2	1						2054.82	2054.82	2054.82	2054.82	0.0052388	0.0038717	0.0042531	#REF!	#REF!	#REF!
		27	(Hex)2 (HexNAc)2 + (Man)3(GlcNAc)2	2	2							2070.81	2070.81	2070.81	2070.81	3.89549	3.5242	4.05403	0.0014384	0.000761	0.0020536	3.82457	0.271938	7.11029			N-27	(Hex)2 (HexNAc)2 + (Man)3(GlcNAc)2	2	2							2070.81	2070.81	2070.81	2070.81	0.0014384	0.000761	0.0020536	#REF!	#REF!	#REF!	*α2-3Neuraminidase
		29	(Hex)3 (HexNAc)1 (Fuc)1 + (Man)3(GlcNAc)2	3	1	1						2175.84	2175.85	2175.83	2175.85	0.35009	0.388698	0.408994	0.0098729	-0.0125943	0.0056272	0.382594	0.0299228	7.82104			N-28	(Hex)3 (HexNAc)1 (Fuc)1 + (Man)3(GlcNAc)2	3	1	1						2175.84	2175.85	2175.83	2175.85	0.0098729	-0.0125943	0.0056272	#REF!	#REF!	#REF!
		31	(Hex)1 (HexNAc)2 (Fuc)2 + (Man)3(GlcNAc)2	1	2	2						2200.88	2200.86	2200.88	2200.87	0.29133	0.308764	0.308941	-0.0115342	0.00106	-0.0053548	0.303011	0.0101172	3.33888			N-29	(Hex)1 (HexNAc)2 (Fuc)2 + (Man)3(GlcNAc)2	1	2	2						2200.88	2200.86	2200.88	2200.87	-0.0115342	0.00106	-0.0053548	#REF!	#REF!	#REF!
		32	(Hex)2 (HexNAc)2 (Fuc)1 + (Man)3(GlcNAc)2	2	2	1						2216.87	2216.87	2216.87	2216.87	26.4569	23.7127	27.1089	0.0020446	0.0024051	0.0013048	25.7595	1.80225	6.99647			N-30	(Hex)2 (HexNAc)2 (Fuc)1 + (Man)3(GlcNAc)2	2	2	1						2216.87	2216.87	2216.87	2216.87	0.0020446	0.0024051	0.0013048	#REF!	#REF!	#REF!	*α2-3Neuraminidase
		33	(Hex)3 (HexNAc)2 + (Man)3(GlcNAc)2	3	2							2232.87	2232.84	2232.83	2232.85	0.123665	0.0988781	0.127472	-0.0251821	-0.0338018	-0.0191626	0.116672	0.0155267	13.3081			N-31	(Hex)3 (HexNAc)2 + (Man)3(GlcNAc)2	3	2							2232.87	2232.84	2232.83	2232.85	-0.0251821	-0.0338018	-0.0191626	#REF!	#REF!	#REF!
		34	(Hex)1 (HexNAc)3 (Fuc)1 + (Man)3(GlcNAc)2	1	3	1						2257.9	2257.89	2257.89	2257.89	0.382738	0.365846	0.430316	-0.0068047	-0.0064851	-0.0027159	0.392966	0.0334299	8.50707			N-32	(Hex)1 (HexNAc)3 (Fuc)1 + (Man)3(GlcNAc)2	1	3	1						2257.9	2257.89	2257.89	2257.89	-0.0068047	-0.0064851	-0.0027159	#REF!	#REF!	#REF!
		35	(Hex)2(HexNAc)3+(Man)3(GlcNAc)2	2	3							2273.89	N.D.	N.D.	N.D.	0	0	0	#VALUE!	#VALUE!	#VALUE!	0	0	#DIV/0!			N-33	(Hex)2(HexNAc)3+(Man)3(GlcNAc)2	2	3							2273.89	N.D.	N.D.	N.D.	-	-	-	-	-	-
		36	(HexNAc)4 (Fuc)1 + (Man)3(GlcNAc)2		4	1						2298.92	2298.91	2298.91	2298.89	0.236779	0.22807	0.260343	-0.0154336	-0.0178011	-0.0308397	0.241731	0.0166966	6.90712			N-34	(HexNAc)4 (Fuc)1 + (Man)3(GlcNAc)2		4	1						2298.92	2298.91	2298.91	2298.89	-0.0154336	-0.0178011	-0.0308397	#REF!	#REF!	#REF!
		37	(Hex)2 (HexNAc)2 (Fuc)2 + (Man)3(GlcNAc)2	2	2	2						2362.93	2362.94	2362.92	2362.94	0.195923	0.189943	0.202577	0.0094162	-0.0092842	0.0088654	0.196148	0.00631984	3.22198			N-35	(Hex)2 (HexNAc)2 (Fuc)2 + (Man)3(GlcNAc)2	2	2	2						2362.93	2362.94	2362.92	2362.94	0.0094162	-0.0092842	0.0088654	#REF!	#REF!	#REF!
		38	(Hex)4 (HexNAc)2 + (Man)3(GlcNAc)2	4	2							2394.92	N.D.	N.D.	N.D.	0	0	0	#VALUE!	#VALUE!	#VALUE!	0	0	#DIV/0!			N-36	(Hex)4 (HexNAc)2 + (Man)3(GlcNAc)2	4	2							2394.92	N.D.	N.D.	N.D.	-	-	-	-	-	-
		39	(Hex)1 (HexNAc)3 (Fuc)2 + (Man)3(GlcNAc)2	1	3	2						2403.95	2403.93	2403.91	2403.93	0.0664557	0.0882895	0.0838581	-0.0236678	-0.0408551	-0.0199972	0.0795344	0.0115412	14.511			N-37	(Hex)1 (HexNAc)3 (Fuc)2 + (Man)3(GlcNAc)2	1	3	2						2403.95	2403.93	2403.91	2403.93	-0.0236678	-0.0408551	-0.0199972	#REF!	#REF!	#REF!
		40	(Hex)2 (HexNAc)3 (Fuc)1 + (Man)3(GlcNAc)2	2	3	1						2419.95	2419.95	2419.95	2419.95	0.360309	0.342439	0.402583	-0.0033703	-0.0019686	0.0011755	0.368444	0.0308857	8.38275			N-38	(Hex)2 (HexNAc)3 (Fuc)1 + (Man)3(GlcNAc)2	2	3	1						2419.95	2419.95	2419.95	2419.95	-0.0033703	-0.0019686	0.0011755	#REF!	#REF!	#REF!
		41	(Hex)3 (HexNAc)3 + (Man)3(GlcNAc)2	3	3							2435.94	2435.95	2435.95	2435.95	0.649844	0.591702	0.629979	0.007776	0.0043918	0.0046377	0.623842	0.029553	4.73727			N-39	(Hex)3 (HexNAc)3 + (Man)3(GlcNAc)2	3	3							2435.94	2435.95	2435.95	2435.95	0.007776	0.0043918	0.0046377	#REF!	#REF!	#REF!
		42	(Hex)1(HexNAc)4 (Fuc)1 + (Man)3(GlcNAc)2	1	4	1						2460.98	N.D.	2460.95	2460.92	0	0.12095	0.124731	#VALUE!	-0.0280981	-0.0531455	0.0818937	0.0709472	86.6333			N-40	(Hex)1(HexNAc)4 (Fuc)1 + (Man)3(GlcNAc)2	1	4	1						2460.98	N.D.	2460.95	2460.92	-	-0.0280981	-0.0531455	#REF!	#REF!	#REF!
		43	(Hex)2 (HexNAc)2 (Fuc)3 + (Man)3(GlcNAc)2	2	2	3						2508.99	N.D.	N.D.	N.D.	0	0	0	#VALUE!	#VALUE!	#VALUE!	0	0	#DIV/0!			N-41	(Hex)2 (HexNAc)2 (Fuc)3 + (Man)3(GlcNAc)2	2	2	3						2508.99	N.D.	N.D.	N.D.	-	-	-	-	-	-
		44	(Hex)4 (HexNAc)2 (Fuc)1 + (Man)3(GlcNAc)2	4	2	1						2540.98	2540.98	2541.01	N.D.	0.0981724	0.146169	0	0.0054974	0.0312891	#VALUE!	0.0814472	0.0745061	91.4778			N-42	(Hex)4 (HexNAc)2 (Fuc)1 + (Man)3(GlcNAc)2	4	2	1						2540.98	2540.98	2541.01	N.D.	0.0054974	0.0312891	-	#REF!	#REF!	#REF!
		45	(Hex)2 (HexNAc)3 (Fuc)2 + (Man)3(GlcNAc)2	2	3	2						2566.01	N.D.	N.D.	N.D.	0	0	0	#VALUE!	#VALUE!	#VALUE!	0	0	#DIV/0!			N-43	(Hex)2 (HexNAc)3 (Fuc)2 + (Man)3(GlcNAc)2	2	3	2						2566.01	N.D.	N.D.	N.D.	-	-	-	-	-	-
		46	(Hex)3 (HexNAc)3 (Fuc)1 + (Man)3(GlcNAc)2	3	3	1						2582	2582.03	2582.02	2582.02	4.11865	3.68412	4.1564	0.0249137	0.0222446	0.0215409	3.98639	0.262454	6.58375			N-44	(Hex)3 (HexNAc)3 (Fuc)1 + (Man)3(GlcNAc)2	3	3	1						2582	2582.03	2582.02	2582.02	0.0249137	0.0222446	0.0215409	#REF!	#REF!	#REF!
		47	(Hex)2(HexNAc)4 (Fuc)1 + (Man)3(GlcNAc)2	2	4	1						2623.03	N.D.	N.D.	N.D.	0	0	0	#VALUE!	#VALUE!	#VALUE!	0	0	#DIV/0!			N-45	(Hex)2(HexNAc)4 (Fuc)1 + (Man)3(GlcNAc)2	2	4	1						2623.03	N.D.	N.D.	N.D.	-	-	-	-	-	-
		48	(Hex)3 (HexNAc)4 + (Man)3(GlcNAc)2	3	4							2639.02	N.D.	N.D.	N.D.	0	0	0	#VALUE!	#VALUE!	#VALUE!	0	0	#DIV/0!			N-46	(Hex)3 (HexNAc)4 + (Man)3(GlcNAc)2	3	4							2639.02	N.D.	N.D.	N.D.	-	-	-	-	-	-
		49	(Hex)3 (HexNAc)3 (Fuc)2 + (Man)3(GlcNAc)2	3	3	2						2728.06	N.D.	N.D.	N.D.	0	0	0	#VALUE!	#VALUE!	#VALUE!	0	0	#DIV/0!			N-47	(Hex)3 (HexNAc)3 (Fuc)2 + (Man)3(GlcNAc)2	3	3	2						2728.06	N.D.	N.D.	N.D.	-	-	-	-	-	-
		50	(Hex)3 (HexNAc)4 (Fuc)1 + (Man)3(GlcNAc)2	3	4	1						2785.08	2785.12	2785.11	2785.08	0.0825577	0.0848022	0.0855442	0.0331156	0.0244061	-0.0015095	0.0843014	0.00155499	1.84456			N-48	(Hex)3 (HexNAc)4 (Fuc)1 + (Man)3(GlcNAc)2	3	4	1						2785.08	2785.12	2785.11	2785.08	0.0331156	0.0244061	-0.0015095	#REF!	#REF!	#REF!
		51	(Hex)4 (HexNAc)4 (Fuc)1 + (Man)3(GlcNAc)2	4	4	1						2947.13	2947.2	2947.19	2947.19	0.953475	0.820564	0.918662	0.063445	0.0570172	0.0582242	0.897567	0.0689212	7.67867			N-49	(Hex)4 (HexNAc)4 (Fuc)1 + (Man)3(GlcNAc)2	4	4	1						2947.13	2947.2	2947.19	2947.19	0.063445	0.0570172	0.0582242	#REF!	#REF!	#REF!
		52	(Hex)3 (HexNAc)4 (Fuc)2 + (Man)3(GlcNAc)2	3	4	2						2931.14	N.D.	N.D.	N.D.	0	0	0	#VALUE!	#VALUE!	#VALUE!	0	0	#DIV/0!			N-50	(Hex)3 (HexNAc)4 (Fuc)2 + (Man)3(GlcNAc)2	3	4	2						2931.14	N.D.	N.D.	N.D.	-	-	-	-	-	-
	Complex/	53	(Hex)1 (HexNAc)1 (NeuAc)1 + (Man)3(GlcNAc)2	1	1		1					2010.8	2010.79	2010.78	2010.79	1.03827	1.20692	1.16607	-0.008406	-0.0114041	-0.0061938	1.13709	0.08798	7.73731		Complex/	N-51	(Hex)1 (HexNAc)1 (NeuAc)1 + (Man)3(GlcNAc)2	1	1		1					2010.8	2010.79	2010.78	2010.79	-0.008406	-0.0114041	-0.0061938	#REF!	#REF!	#REF!			Complex/
	Hybrid	54	(Hex)1 (HexNAc)1 (Fuc)1 (NeuAc)1 + (Man)3(GlcNAc)2	1	1	1	1					2156.85	2156.84	2156.84	2156.84	5.87669	5.4239	6.1561	-0.0106872	-0.0122902	-0.0125801	5.8189	0.369502	6.35004		Hybrid	N-52	(Hex)1 (HexNAc)1 (Fuc)1 (NeuAc)1 + (Man)3(GlcNAc)2	1	1	1	1					2156.85	2156.84	2156.84	2156.84	-0.0106872	-0.0122902	-0.0125801	#REF!	#REF!	#REF!			Hybrid
	(acidic)	55	(Hex)2 (HexNAc)1 (NeuAc)1 + (Man)3(GlcNAc)2	2	1		1					2172.85	2172.84	2172.84	2172.84	2.31278	2.67072	2.45311	-0.0048359	-0.0093762	-0.004046	2.47887	0.180354	7.27564		(acidic)	N-53	(Hex)2 (HexNAc)1 (NeuAc)1 + (Man)3(GlcNAc)2	2	1		1					2172.85	2172.84	2172.84	2172.84	-0.0048359	-0.0093762	-0.004046	#REF!	#REF!	#REF!			(acidic)
		56	(Hex)2 (HexNAc)1 (NeuGc)1 + (Man)3(GlcNAc)2	2	1			1				2188.84	N.D.	2188.78	N.D.	0	0.168803	0	#VALUE!	-0.0624783	#VALUE!	0.0562676	0.0974584	173.205			N-54	(Hex)2 (HexNAc)1 (NeuGc)1 + (Man)3(GlcNAc)2	2	1			1				2188.84	N.D.	2188.78	N.D.	-	-0.0624783	-	#REF!	#REF!	#REF!
		57	(Hex)2 (HexNAc)1 (Fuc)1 (NeuAc)1 + (Man)3(GlcNAc)2	2	1	1	1					2318.91	2318.89	2318.89	2318.89	2.29711	2.11014	2.33414	-0.0144558	-0.0150488	-0.0130127	2.24713	0.120074	5.34345			N-55	(Hex)2 (HexNAc)1 (Fuc)1 (NeuAc)1 + (Man)3(GlcNAc)2	2	1	1	1					2318.91	2318.89	2318.89	2318.89	-0.0144558	-0.0150488	-0.0130127	#REF!	#REF!	#REF!
		58	(Hex)3 (HexNAc)1 (NeuAc)1 + (Man)3(GlcNAc)2	3	1		1					2334.9	2334.9	2334.9	2334.9	2.23266	2.49439	2.35227	0.0023521	-0.0050397	-0.0009266	2.35977	0.131024	5.5524			N-56	(Hex)3 (HexNAc)1 (NeuAc)1 + (Man)3(GlcNAc)2	3	1		1					2334.9	2334.9	2334.9	2334.9	0.0023521	-0.0050397	-0.0009266	#REF!	#REF!	#REF!
		59	(Hex)1 (HexNAc)2 (Fuc)1 (NeuAc)1 + (Man)3(GlcNAc)2	1	2	1	1					2359.93	2359.94	2359.93	2359.93	0.528757	0.501635	0.575696	0.0032498	0.0005735	0.00062	0.535363	0.03747	6.99899			N-57	(Hex)1 (HexNAc)2 (Fuc)1 (NeuAc)1 + (Man)3(GlcNAc)2	1	2	1	1					2359.93	2359.94	2359.93	2359.93	0.0032498	0.0005735	0.00062	#REF!	#REF!	#REF!
		60	(Hex)2 (HexNAc)2 (NeuAc)1 + (Man)3(GlcNAc)2	2	2		1					2375.93	2375.93	2375.93	2375.93	10.7329	9.50841	10.7827	0.0073577	0.0045262	0.0040151	10.3413	0.721756	6.97934			N-58	(Hex)2 (HexNAc)2 (NeuAc)1 + (Man)3(GlcNAc)2	2	2		1					2375.93	2375.93	2375.93	2375.93	0.0073577	0.0045262	0.0040151	#REF!	#REF!	#REF!	*α2-3Neuraminidase
		61	(Hex)2 (HexNAc)1 (Fuc)2 (NeuAc)1 + (Man)3(GlcNAc)2	2	1	2	1					2464.96	N.D.	2464.88	N.D.	0	0.0754682	0	#VALUE!	-0.0863434	#VALUE!	0.0251561	0.0435716	173.205			N-59	(Hex)2 (HexNAc)1 (Fuc)2 (NeuAc)1 + (Man)3(GlcNAc)2	2	1	2	1					2464.96	N.D.	2464.88	N.D.	-	-0.0863434	-	#REF!	#REF!	#REF!
		62	(Hex)4 (HexNAc)1 (NeuAc)1 + (Man)3(GlcNAc)2	4	1		1					2496.95	N.D.	N.D.	N.D.	0	0	0	#VALUE!	#VALUE!	#VALUE!	0	0	#DIV/0!			N-60	(Hex)4 (HexNAc)1 (NeuAc)1 + (Man)3(GlcNAc)2	4	1		1					2496.95	N.D.	N.D.	N.D.	-	-	-	-	-	-
		63	(Hex)1 (HexNAc)2 (Fuc)2 (NeuAc)1 + (Man)3(GlcNAc)2	1	2	2	1					2505.99	N.D.	N.D.	N.D.	0	0	0	#VALUE!	#VALUE!	#VALUE!	0	0	#DIV/0!			N-61	(Hex)1 (HexNAc)2 (Fuc)2 (NeuAc)1 + (Man)3(GlcNAc)2	1	2	2	1					2505.99	N.D.	N.D.	N.D.	-	-	-	-	-	-
		64	(Hex)2 (HexNAc)2 (Fuc)1 (NeuAc)1 + (Man)3(GlcNAc)2	2	2	1	1					2521.99	2521.99	2521.99	2521.99	46.5186	40.0345	46.2043	0.0089334	0.0086641	0.0060841	44.2525	3.65626	8.26226			N-62	(Hex)2 (HexNAc)2 (Fuc)1 (NeuAc)1 + (Man)3(GlcNAc)2	2	2	1	1					2521.99	2521.99	2521.99	2521.99	0.0089334	0.0086641	0.0060841	#REF!	#REF!	#REF!	*α2-3Neuraminidase
		65	(Hex)3 (HexNAc)2 (NeuAc)1 + (Man)3(GlcNAc)2	3	2		1					2537.98	2538.01	2538	2537.99	0.941535	0.815568	0.919888	0.0268646	0.0201474	0.0143421	0.89233	0.0673538	7.54808			N-63	(Hex)3 (HexNAc)2 (NeuAc)1 + (Man)3(GlcNAc)2	3	2		1					2537.98	2538.01	2538	2537.99	0.0268646	0.0201474	0.0143421	#REF!	#REF!	#REF!
		66	(Hex)3 (HexNAc)2 (NeuGc)1 + (Man)3(GlcNAc)2	3	2			1				2553.98	2553.97	2553.93	2553.96	0.0877128	0.0530577	0.078388	-0.0044614	-0.0417104	-0.0145205	0.0730528	0.017933	24.548			N-64	(Hex)3 (HexNAc)2 (NeuGc)1 + (Man)3(GlcNAc)2	3	2			1				2553.98	2553.97	2553.93	2553.96	-0.0044614	-0.0417104	-0.0145205	#REF!	#REF!	#REF!
		67	(Hex)1 (HexNAc)3 (Fuc)1 (NeuAc)1 + (Man)3(GlcNAc)2	1	3	1	1					2563.01	N.D.	N.D.	N.D.	0	0	0	#VALUE!	#VALUE!	#VALUE!	0	0	#DIV/0!			N-65	(Hex)1 (HexNAc)3 (Fuc)1 (NeuAc)1 + (Man)3(GlcNAc)2	1	3	1	1					2563.01	N.D.	N.D.	N.D.	-	-	-	-	-	-
		68	(Hex)2 (HexNAc)2 (Fuc)2 (NeuAc)1 + (Man)3(GlcNAc)2	2	2	2	1					2668.04	2668.06	2668.05	2668.06	0.270407	0.23157	0.248258	0.0141927	0.0089381	0.0210313	0.250078	0.0194824	7.7905			N-66	(Hex)2 (HexNAc)2 (Fuc)2 (NeuAc)1 + (Man)3(GlcNAc)2	2	2	2	1					2668.04	2668.06	2668.05	2668.06	0.0141927	0.0089381	0.0210313	#REF!	#REF!	#REF!
		69	(Hex)2 (HexNAc)2 (NeuAc)2 + (Man)3(GlcNAc)2	2	2		2					2681.04	2681.07	2681.07	2681.06	2.78122	2.34143	2.74307	0.0263359	0.0240288	0.0185761	2.62191	0.243649	9.2928			N-67	(Hex)2 (HexNAc)2 (NeuAc)2 + (Man)3(GlcNAc)2	2	2		2					2681.04	2681.07	2681.07	2681.06	0.0263359	0.0240288	0.0185761	#REF!	#REF!	#REF!	*α2-3Neuraminidase
		70	(Hex)2 (HexNAc)2 (NeuAc)1(NeuGc)1 + (Man)3(GlcNAc)2	2	2		1	1				2697.04	N.D.	N.D.	2697.03	0	0	0.0584508	#VALUE!	#VALUE!	-0.0106539	0.0194836	0.0337466	173.205			N-68	(Hex)2 (HexNAc)2 (NeuAc)1(NeuGc)1 + (Man)3(GlcNAc)2	2	2		1	1				2697.04	N.D.	N.D.	2697.03	-	-	-0.0106539	#REF!	#REF!	#REF!
		72	(Hex)2 (HexNAc)3 (Fuc)1 (NeuAc)1 + (Man)3(GlcNAc)2	2	3	1	1					2725.06	2725.07	2725.07	2725.06	0.0954865	0.0943604	0.108729	0.006894	0.0075226	-0.0096882	0.0995252	0.0079904	8.02852			N-69	(Hex)2 (HexNAc)3 (Fuc)1 (NeuAc)1 + (Man)3(GlcNAc)2	2	3	1	1					2725.06	2725.07	2725.07	2725.06	0.006894	0.0075226	-0.0096882	#REF!	#REF!	#REF!
		73	(Hex)3 (HexNAc)3 (NeuAc)1 + (Man)3(GlcNAc)2	3	3		1					2741.06	2741.09	2741.09	2741.09	0.778642	0.718194	0.790933	0.0279697	0.0291768	0.0275906	0.76259	0.0389358	5.10573			N-70	(Hex)3 (HexNAc)3 (NeuAc)1 + (Man)3(GlcNAc)2	3	3		1					2741.06	2741.09	2741.09	2741.09	0.0279697	0.0291768	0.0275906	#REF!	#REF!	#REF!
		74	(Hex)2 (HexNAc)2 (Fuc)1 (NeuAc)2 + (Man)3(GlcNAc)2 lacton	2	2	1	2		1			2795.07	2795.1	2795.11	2795.1	0.913508	0.786746	0.858285	0.0289352	0.0311139	0.0222915	0.852846	0.063556	7.45223			N-71	(Hex)2 (HexNAc)2 (Fuc)1 (NeuAc)2 + (Man)3(GlcNAc)2 lacton	2	2	1	2		1			2795.07	2795.1	2795.11	2795.1	0.0289352	0.0311139	0.0222915	#REF!	#REF!	#REF!
		75	(Hex)2 (HexNAc)2 (Fuc)1 (NeuAc)2 + (Man)3(GlcNAc)2	2	2	1	2					2827.1	2827.13	2827.13	2827.13	17.7692	15.3541	17.3938	0.030623	0.0324549	0.0273161	16.839	1.29963	7.71796			N-72	(Hex)2 (HexNAc)2 (Fuc)1 (NeuAc)2 + (Man)3(GlcNAc)2	2	2	1	2					2827.1	2827.13	2827.13	2827.13	0.030623	0.0324549	0.0273161	#REF!	#REF!	#REF!	*α2-3Neuraminidase
		76	(Hex)3 (HexNAc)2 (NeuAc)2 + (Man)3(GlcNAc)2	3	2		2					2843.1	N.D.	2843.14	2843.13	0	0.179357	0.184053	#VALUE!	0.0477196	0.0302749	0.121137	0.104934	86.6242			N-73	(Hex)3 (HexNAc)2 (NeuAc)2 + (Man)3(GlcNAc)2	3	2		2					2843.1	N.D.	2843.14	2843.13	-	0.0477196	0.0302749	#REF!	#REF!	#REF!
		77	(Hex)2 (HexNAc)2 (Fuc)1(NeuGc)2 + (Man)3(GlcNAc)2	2	2	1		2				2859.09	2859.09	N.D.	N.D.	0.0620793	0	0	0.0021796	#VALUE!	#VALUE!	0.0206931	0.0358415	173.205			N-74	(Hex)2 (HexNAc)2 (Fuc)1(NeuGc)2 + (Man)3(GlcNAc)2	2	2	1		2				2859.09	2859.09	N.D.	N.D.	0.0021796	-	-	#REF!	#REF!	#REF!
		78	(Hex)3 (HexNAc)3 (Fuc)1 (NeuAc)1 + (Man)3(GlcNAc)2	3	3	1	1					2887.12	2887.17	2887.17	2887.16	5.58162	4.81132	5.42289	0.049125	0.0494876	0.0428149	5.27194	0.406734	7.71508			N-75	(Hex)3 (HexNAc)3 (Fuc)1 (NeuAc)1 + (Man)3(GlcNAc)2	3	3	1	1					2887.12	2887.17	2887.17	2887.16	0.049125	0.0494876	0.0428149	#REF!	#REF!	#REF!
		79	(Hex)3 (HexNAc)3 (Fuc)1 (NeuGc)1 + (Man)3(GlcNAc)2	3	3	1		1				2903.11	2903.16	2903.15	2903.15	0.0648992	0.0680603	0.0559079	0.0474526	0.0347481	0.039871	0.0629558	0.00630501	10.015			N-76	(Hex)3 (HexNAc)3 (Fuc)1 (NeuGc)1 + (Man)3(GlcNAc)2	3	3	1		1				2903.11	2903.16	2903.15	2903.15	0.0474526	0.0347481	0.039871	#REF!	#REF!	#REF!
		80	(Hex)3 (HexNAc)2 (Fuc)1 (NeuAc)2 + (Man)3(GlcNAc)2	3	2	1	2					2989.15	N.D.	N.D.	N.D.	0	0	0	#VALUE!	#VALUE!	#VALUE!	0	0	#DIV/0!			N-77	(Hex)3 (HexNAc)2 (Fuc)1 (NeuAc)2 + (Man)3(GlcNAc)2	3	2	1	2					2989.15	N.D.	N.D.	N.D.	-	-	-	-	-	-
		81	(Hex)2 (HexNAc)3 (Fuc)1 (NeuAc)2 + (Man)3(GlcNAc)2	2	3	1	2					3030.18	3030.22	3030.22	N.D.	0.0582856	0.0614209	0	0.0369521	0.0389124	#VALUE!	0.0399021	0.0345918	86.6916			N-78	(Hex)2 (HexNAc)3 (Fuc)1 (NeuAc)2 + (Man)3(GlcNAc)2	2	3	1	2					3030.18	3030.22	3030.22	N.D.	0.0369521	0.0389124	-	#REF!	#REF!	#REF!
		82	(Hex)3 (HexNAc)3 (Fuc)2 (NeuAc)1 + (Man)3(GlcNAc)2	3	3	2	1					3033.18	N.D.	N.D.	N.D.	0	0	0	#VALUE!	#VALUE!	#VALUE!	0	0	#DIV/0!			N-79	(Hex)3 (HexNAc)3 (Fuc)2 (NeuAc)1 + (Man)3(GlcNAc)2	3	3	2	1					3033.18	N.D.	N.D.	N.D.	-	-	-	-	-	-
		83	(Hex)3 (HexNAc)3 (NeuAc)2 + (Man)3(GlcNAc)2	3	3		2					3046.18	3046.24	3046.24	3046.23	0.430576	0.371613	0.428542	0.0687489	0.0671139	0.0573878	0.410243	0.0334705	8.1587			N-80	(Hex)3 (HexNAc)3 (NeuAc)2 + (Man)3(GlcNAc)2	3	3		2					3046.18	3046.24	3046.24	3046.23	0.0687489	0.0671139	0.0573878	#REF!	#REF!	#REF!
		84	(Hex)4 (HexNAc)4 (NeuAc)1 + (Man)3(GlcNAc)2	4	4		1					3106.19	3106.26	3106.27	3106.26	0.111013	0.144073	0.13097	0.0681963	0.0829458	0.0667483	0.128686	0.0166481	12.9371			N-81	(Hex)4 (HexNAc)4 (NeuAc)1 + (Man)3(GlcNAc)2	4	4		1					3106.19	3106.26	3106.27	3106.26	0.0681963	0.0829458	0.0667483	#REF!	#REF!	#REF!
		85	(Hex)3 (HexNAc)3 (Fuc)1 (NeuAc)2 + (Man)3(GlcNAc)2	3	3	1	2					3192.23	3192.32	3192.33	3192.32	3.54032	3.22584	3.48167	0.0891777	0.0963651	0.0856216	3.41594	0.167229	4.89556			N-82	(Hex)3 (HexNAc)3 (Fuc)1 (NeuAc)2 + (Man)3(GlcNAc)2	3	3	1	2					3192.23	3192.32	3192.33	3192.32	0.0891777	0.0963651	0.0856216	#REF!	#REF!	#REF!
		86	(Hex)3 (HexNAc)3 (Fuc)1 (NeuAc)1 (NeuGc)1 + (Man)3(GlcNAc)2	3	3	1	1	1				3208.23	N.D.	N.D.	N.D.	0	0	0	#VALUE!	#VALUE!	#VALUE!	0	0	#DIV/0!			N-83	(Hex)3 (HexNAc)3 (Fuc)1 (NeuAc)1 (NeuGc)1 + (Man)3(GlcNAc)2	3	3	1	1	1				3208.23	N.D.	N.D.	N.D.	-	-	-	-	-	-
		87	(Hex)4 (HexNAc)4 (Fuc)1 (NeuAc)1 + (Man)3(GlcNAc)2	4	4	1	1					3252.25	3252.36	3252.37	3252.35	1.30898	1.30502	1.40051	0.108276	0.118025	0.104494	1.33817	0.0540257	4.03727			N-84	(Hex)4 (HexNAc)4 (Fuc)1 (NeuAc)1 + (Man)3(GlcNAc)2	4	4	1	1					3252.25	3252.36	3252.37	3252.35	0.108276	0.118025	0.104494	#REF!	#REF!	#REF!
		89	(Hex)3 (HexNAc)3 (Fuc)2 (NeuAc)2 + (Man)3(GlcNAc)2	3	3	2		2				3370.28	N.D.	N.D.	N.D.	0	0	0	#VALUE!	#VALUE!	#VALUE!	0	0	#DIV/0!			N-85	(Hex)3 (HexNAc)3 (Fuc)2 (NeuAc)2 + (Man)3(GlcNAc)2	3	3	2		2				3370.28	N.D.	N.D.	N.D.	-	-	-	-	-	-
		90	(Hex)3 (HexNAc)3 (NeuAc)3 + (Man)3(GlcNAc)2	3	3		3					3351.29	3351.41	3351.41	3351.41	1.14323	1.05946	1.12273	0.121173	0.12084	0.121622	1.10847	0.0436647	3.93917			N-86	(Hex)3 (HexNAc)3 (NeuAc)3 + (Man)3(GlcNAc)2	3	3		3					3351.29	3351.41	3351.41	3351.41	0.121173	0.12084	0.121622	#REF!	#REF!	#REF!
		92	(Hex)4 (HexNAc)4 (Fuc)2 (NeuAc)1 + (Man)3(GlcNAc)2	4	4	2	1					3398.31	N.D.	N.D.	N.D.	0	0	0	#VALUE!	#VALUE!	#VALUE!	0	0	#DIV/0!			N-87	(Hex)4 (HexNAc)4 (Fuc)2 (NeuAc)1 + (Man)3(GlcNAc)2	4	4	2	1					3398.31	N.D.	N.D.	N.D.	-	-	-	-	-	-
		93	(Hex)3 (HexNAc)3 (NeuGc)3 + (Man)3(GlcNAc)2	3	3			3				3399.28	N.D.	N.D.	N.D.	0	0	0	#VALUE!	#VALUE!	#VALUE!	0	0	#DIV/0!			N-88	(Hex)3 (HexNAc)3 (NeuGc)3 + (Man)3(GlcNAc)2	3	3			3				3399.28	N.D.	N.D.	N.D.	-	-	-	-	-	-
		94	(Hex)4 (HexNAc)4 (NeuAc)2 + (Man)3(GlcNAc)2	4	4		2					3411.31	3411.44	3411.42	3411.42	0.13537	0.142097	0.144325	0.130368	0.117078	0.117222	0.140598	0.00466193	3.3158			N-89	(Hex)4 (HexNAc)4 (NeuAc)2 + (Man)3(GlcNAc)2	4	4		2					3411.31	3411.44	3411.42	3411.42	0.130368	0.117078	0.117222	#REF!	#REF!	#REF!
		95	(Hex)3 (HexNAc)3 (Fuc)1 (NeuAc)3 + (Man)3(GlcNAc)2	3	3	1	3					3497.35	3497.51	3497.5	3497.5	1.12019	1.0721	1.13355	0.162237	0.155968	0.154653	1.10861	0.0323202	2.91538			N-90	(Hex)3 (HexNAc)3 (Fuc)1 (NeuAc)3 + (Man)3(GlcNAc)2	3	3	1	3					3497.35	3497.51	3497.5	3497.5	0.162237	0.155968	0.154653	#REF!	#REF!	#REF!
		97	(Hex)4 (HexNAc)4 (Fuc)1(NeuAc)2 + (Man)3(GlcNAc)2	4	4	1	2					3557.37	3557.54	3557.55	3557.54	1.36245	1.30222	1.45539	0.173435	0.184792	0.171775	1.37335	0.0771647	5.61871			N-91	(Hex)4 (HexNAc)4 (Fuc)1(NeuAc)2 + (Man)3(GlcNAc)2	4	4	1	2					3557.37	3557.54	3557.55	3557.54	0.173435	0.184792	0.171775	#REF!	#REF!	#REF!
		98	(Hex)3 (HexNAc)3 (NeuAc)4 + (Man)3(GlcNAc)2	3	3		4					3656.41	3656.59	3656.6	3656.61	0.125018	0.123537	0.135115	0.187783	0.190233	0.205677	0.12789	0.00630093	4.92683			N-92	(Hex)3 (HexNAc)3 (NeuAc)4 + (Man)3(GlcNAc)2	3	3		4					3656.41	3656.59	3656.6	3656.61	0.187783	0.190233	0.205677	#REF!	#REF!	#REF!
		99	(Hex)3 (HexNAc)3 (NeuAc)3 (NeuGc)1 + (Man)3(GlcNAc)2	3	3		3	1				3672.4	N.D.	N.D.	N.D.	0	0	0	#VALUE!	#VALUE!	#VALUE!	0	0	#DIV/0!			N-93	(Hex)3 (HexNAc)3 (NeuAc)3 (NeuGc)1 + (Man)3(GlcNAc)2	3	3		3	1				3672.4	N.D.	N.D.	N.D.	-	-	-	-	-	-
		100	(Hex)4 (HexNAc)4 (Fuc)2(NeuAc)2 + (Man)3(GlcNAc)2	4	4	2	2					3703.42	N.D.	N.D.	N.D.	0	0	0	#VALUE!	#VALUE!	#VALUE!	0	0	#DIV/0!			N-94	(Hex)4 (HexNAc)4 (Fuc)2(NeuAc)2 + (Man)3(GlcNAc)2	4	4	2	2					3703.42	N.D.	N.D.	N.D.	-	-	-	-	-	-
		101	(Hex)4 (HexNAc)4 (NeuAc)3 + (Man)3(GlcNAc)2	4	4		3					3716.42	3716.62	3716.63	3716.64	0.060349	0.0722976	0.0674917	0.201839	0.210895	0.216503	0.0667128	0.00601227	9.01218			N-95	(Hex)4 (HexNAc)4 (NeuAc)3 + (Man)3(GlcNAc)2	4	4		3					3716.42	3716.62	3716.63	3716.64	0.201839	0.210895	0.216503	#REF!	#REF!	#REF!
		102	(Hex)4 (HexNAc)4 (Fuc)1 (NeuAc)3 + (Man)3(GlcNAc)2	4	4	1	3					3862.48	3862.73	3862.74	3862.75	0.496141	0.500799	0.557342	0.246323	0.26447	0.268722	0.518094	0.0340696	6.57594			N-96	(Hex)4 (HexNAc)4 (Fuc)1 (NeuAc)3 + (Man)3(GlcNAc)2	4	4	1	3					3862.48	3862.73	3862.74	3862.75	0.246323	0.26447	0.268722	#REF!	#REF!	#REF!
		104	(Hex)4 (HexNAc)4 (NeuAc)4 + (Man)3(GlcNAc)2	4	4		4					4021.54	N.D.	N.D.	4021.8	0	0	0.0403837	#VALUE!	#VALUE!	0.259748	0.0134612	0.0233156	173.205			N-97	(Hex)4 (HexNAc)4 (NeuAc)4 + (Man)3(GlcNAc)2	4	4		4					4021.54	N.D.	N.D.	4021.8	-	-	0.259748	#REF!	#REF!	#REF!
													32	36	34																							31	28	29
			Total number of peaks (mass range 1150-4050)		72	49							198	189	201													Total number of peaks (mass range 1150-4050)		72	49							198	189	201
			Number of assigned masses		10	10							72	68	70													Number of assigned masses		10	10							69	72	71
			(%)		13.89	20.41							36.3636	35.9788	34.8259													(%)		13.89	20.41							34.8485	38.0952	35.3234
[truncated: 23 more columns]
