# Supplementary material for: Comprehensive Glycomics of a Multistep Human Brain Tumor Model Reveals Specific Glycosylation Patterns Related to Malignancy
Source: PLoS One. 2015 Jul 1;10(7):e0128300. doi: 10.1371/journal.pone.0128300 (PMC4488535; doi:10.1371/journal.pone.0128300)
Supplement: S8 Table — (XLSX) [file pone.0128300.s022.xlsx]

## Sheet: Table S8
	new		reducing end : hemiacetal derivertized with aoWR tag.																									reducing end : hemiacetal derivertized with aoWR tag.																				old
	1x10^6cells		All signals were detected as protone adducts [M+H]+ in positive ion mode.	Hex	HexNAc	Fuc	Neu5Ac	Neu5Gc	lactone	Ac	WR+H															100ug protein		All signals were detected as protone adducts [M+H]+ in positive ion mode.	Hex	HexNAc	Fuc	Neu5Ac	Neu5Gc	lactone	Ac	WR+H
	TS			162.053	203.079	146.058	305.115	321.11	32.0262	42.0105	448.231					381	381	381								TS			162.053	203.079	146.058	305.115	321.11	32.0262	42.0105	448.231												TS
	Class	No	Composition									Theor. m/z	Obsd. m/z			Concentration (pmol/100ug protein)			Tolerance			AVE	SD	CV		Class	No	Composition									Theor. m/z	Obsd. m/z			Tolerance			AVE	SD	CV	Enzymatic digestion for the structural determinatin of glycan isomers	Class	No
													N=1	N=2	N=3	N=1	N=2	N=3	N=1	N=2	N=3																	N=1	N=2	N=3	N=1	N=2	N=3
	Pauci-	1	(Hex)1 (HexNAc)2 (Fuc)1 [M1F]	1	2	1						1162.5	1162.5	N.D.	N.D.	0.0258747	0	0	-0.0042968	#VALUE!	#VALUE!	0.00862489	0.0149387	173.205		Pauci-	N-1	(Hex)1 (HexNAc)2 (Fuc)1 [M1F]	1	2	1						1162.5	1162.5	N.D.	N.D.	-0.0042968	-	-	#REF!	#REF!	#REF!		Pauci-	1
	mannose	2	(Hex)2 (HexNAc)2 [M2]	2	2							1178.5	1178.5	1178.49	1178.5	0.589109	0.676682	0.574658	0.0026382	-0.004026	0.0003011	0.613483	0.0552069	8.99893		mannose	N-2	(Hex)2 (HexNAc)2 [M2]	2	2							1178.5	1178.5	1178.49	1178.5	0.0026382	-0.004026	0.0003011	#REF!	#REF!	#REF!		mannose	2
		3	(Hex)2 (HexNAc)2 (Fuc)1 [M2F]	2	2	1						1324.55	1324.56	1324.55	1324.56	7.67455	8.25298	7.36555	0.0021318	-0.0006732	0.00344	7.76436	0.450479	5.80189			N-3	(Hex)2 (HexNAc)2 (Fuc)1 [M2F]	2	2	1						1324.55	1324.56	1324.55	1324.56	0.0021318	-0.0006732	0.00344	#REF!	#REF!	#REF!			3
		4	(Hex)3 (HexNAc)2 [M3]	3	2							1340.55	1340.55	1340.55	1340.55	2.92348	3.17876	2.58694	0.0015775	0.0014756	0.0013582	2.89639	0.296838	10.2486			N-4	(Hex)3 (HexNAc)2 [M3]	3	2							1340.55	1340.55	1340.55	1340.55	0.0015775	0.0014756	0.0013582	#REF!	#REF!	#REF!			4
		5	(Hex)3 (HexNAc)2 (Fuc)1 [M3F]	3	2	1						1486.61	1486.6	1486.6	1486.61	17.6599	18.974	16.4493	-0.00143	-0.0015561	0.0014796	17.6944	1.2627	7.13613			N-5	(Hex)3 (HexNAc)2 (Fuc)1 [M3F]	3	2	1						1486.61	1486.6	1486.6	1486.61	-0.00143	-0.0015561	0.0014796	#REF!	#REF!	#REF!			5
		6	(Hex)4 (HexNAc)2 [M4]	4	2							1502.6	1502.6	1502.6	1502.6	0.739612	0.824757	0.717961	0.0003756	0.0012505	-0.0032189	0.760777	0.0564565	7.42091			N-6	(Hex)4 (HexNAc)2 [M4]	4	2							1502.6	1502.6	1502.6	1502.6	0.0003756	0.0012505	-0.0032189	#REF!	#REF!	#REF!			6
		7	(Hex)4 (HexNAc)2 (Fuc)1 [M4F]	4	2	1						1648.66	1648.64	1648.66	1648.65	0.12357	0.119879	0.115346	-0.0154009	-0.003344	-0.0038542	0.119598	0.00411926	3.44426			N-7	(Hex)4 (HexNAc)2 (Fuc)1 [M4F]	4	2	1						1648.66	1648.64	1648.66	1648.65	-0.0154009	-0.003344	-0.0038542	#REF!	#REF!	#REF!			7
		8	(Hex)2 (Fuc)1 + (Man)3(GlcNAc)2 [M5F]	2		1						1810.71	1810.69	1810.71	1810.71	0.247829	0.256888	0.206617	-0.021666	-0.0046006	-0.0024381	0.237111	0.0267941	11.3002			N-8	(Hex)2 (Fuc)1 + (Man)3(GlcNAc)2 [M5F]	2		1						1810.71	1810.69	1810.71	1810.71	-0.021666	-0.0046006	-0.0024381	#REF!	#REF!	#REF!			8
	High-	9	(Hex)2 + (Man)3(GlcNAc)2 [M5]	2								1664.65	1664.66	1664.66	1664.66	7.74924	8.38374	6.70487	0.0014932	0.0017472	0.0028037	7.61262	0.847731	11.1359		High-	N-9	(Hex)2 + (Man)3(GlcNAc)2 [M5]	2								1664.65	1664.66	1664.66	1664.66	0.0014932	0.0017472	0.0028037	#REF!	#REF!	#REF!		High-	9
	mannose	10	(Hex)3 + (Man)3(GlcNAc)2 [M6]	3								1826.71	1826.7	1826.7	1826.7	63.49	66.2827	55.5169	-0.0019825	-0.0019034	-0.0016122	61.7632	5.58674	9.04542		mannose	N-10	(Hex)3 + (Man)3(GlcNAc)2 [M6]	3								1826.71	1826.7	1826.7	1826.7	-0.0019825	-0.0019034	-0.0016122	#REF!	#REF!	#REF!		mannose	10
		11	(Hex)4 + (Man)3(GlcNAc)2 [M7]	4								1988.76	1988.76	1988.76	1988.76	43.9371	45.1105	36.7075	-0.0018503	-0.0019942	-0.0017626	41.9184	4.55068	10.8561			N-11	(Hex)4 + (Man)3(GlcNAc)2 [M7]	4								1988.76	1988.76	1988.76	1988.76	-0.0018503	-0.0019942	-0.0017626	#REF!	#REF!	#REF!			11
		12	(Hex)5 + (Man)3(GlcNAc)2 [M8]	5								2150.81	2150.8	2150.8	2150.8	80.3596	83.8882	68.0047	-0.0074613	-0.0075962	-0.0082517	77.4175	8.3405	10.7734			N-12	(Hex)5 + (Man)3(GlcNAc)2 [M8]	5								2150.81	2150.8	2150.8	2150.8	-0.0074613	-0.0075962	-0.0082517	#REF!	#REF!	#REF!			12
		13	(Hex)6 + (Man)3(GlcNAc)2 [M9]	6								2312.86	2312.86	2312.86	2312.86	113.299	120.62	97.7529	-0.007417	-0.0075215	-0.0079051	110.557	11.6773	10.5623			N-13	(Hex)6 + (Man)3(GlcNAc)2 [M9]	6								2312.86	2312.86	2312.86	2312.86	-0.007417	-0.0075215	-0.0079051	#REF!	#REF!	#REF!			13
		14	(Hex)7 + (Man)3(GlcNAc)2 [M9+Glc]	7								2474.92	2474.93	2474.93	N.D.	3.67555	3.94082	0	0.0153357	0.014839	#VALUE!	2.53879	2.20265	86.76			N-14	(Hex)7 + (Man)3(GlcNAc)2 [M9+Glc]	7								2474.92	2474.93	2474.93	N.D.	0.0153357	0.014839	-	#REF!	#REF!	#REF!			14
		15	(Hex)8 + (Man)3(GlcNAc)2 [M9+2Glc]	8								2636.97	2637.02	2637.03	2637.02	0.0639165	0.0668629	0.0432096	0.0508134	0.0555305	0.0452149	0.0579963	0.0128901	22.2257			N-15	(Hex)8 + (Man)3(GlcNAc)2 [M9+2Glc]	8								2636.97	2637.02	2637.03	2637.02	0.0508134	0.0555305	0.0452149	#REF!	#REF!	#REF!			15
		16	(Hex)9+ (Man)3(GlcNAc)2 [M9+3Glc]	9								2799.02	N.D.	N.D.	N.D.	0	0	0	#VALUE!	#VALUE!	#VALUE!	0	0	#DIV/0!			N-16	(Hex)9+ (Man)3(GlcNAc)2 [M9+3Glc]	9								2799.02	N.D.	N.D.	N.D.	-	-	-	-	-	-			16
	Complex/	17	(HexNAc)1 + (Man)3(GlcNAc)2		1							1543.63	1543.62	1543.62	1543.62	0.122839	0.153769	0.10898	-0.0083755	-0.0089725	-0.0042158	0.128529	0.0229303	17.8405		Complex/	N-17	(HexNAc)1 + (Man)3(GlcNAc)2		1							1543.63	1543.62	1543.62	1543.62	-0.0083755	-0.0089725	-0.0042158	#REF!	#REF!	#REF!		Complex/	17
	Hybrid	18	(HexNAc)1 (Fuc)1 + (Man)3(GlcNAc)2		1	1						1689.69	1689.68	1689.69	1689.69	1.69707	1.94184	1.53157	-0.0005181	0.0070292	0.0054745	1.72349	0.206404	11.9759		Hybrid	N-18	(HexNAc)1 (Fuc)1 + (Man)3(GlcNAc)2		1	1						1689.69	1689.68	1689.69	1689.69	-0.0005181	0.0070292	0.0054745	#REF!	#REF!	#REF!		Hybrid	18
	(neutral)	19	(Hex)1 (HexNAc)1 + (Man)3(GlcNAc)2	1	1							1705.68	1705.67	1705.69	1705.68	0.303059	0.32934	0.271303	-0.0053205	0.0051111	-0.0009741	0.301234	0.0290614	9.64745		(neutral)	N-19	(Hex)1 (HexNAc)1 + (Man)3(GlcNAc)2	1	1							1705.68	1705.67	1705.69	1705.68	-0.0053205	0.0051111	-0.0009741	#REF!	#REF!	#REF!		(neutral)	19
		20	(HexNAc)2 + (Man)3(GlcNAc)2		2							1746.71	1746.7	1746.7	1746.69	0.231986	0.25012	0.182127	-0.0083105	-0.005886	-0.0118988	0.221411	0.0352084	15.9018			N-20	(HexNAc)2 + (Man)3(GlcNAc)2		2							1746.71	1746.7	1746.7	1746.69	-0.0083105	-0.005886	-0.0118988	#REF!	#REF!	#REF!			20
		21	(Hex)1 (HexNAc)1 (Fuc)1 + (Man)3(GlcNAc)2	1	1	1						1851.74	1851.74	1851.75	1851.74	0.904786	0.984982	0.794224	0.0009059	0.0100045	0.0046892	0.894664	0.0957813	10.7058			N-21	(Hex)1 (HexNAc)1 (Fuc)1 + (Man)3(GlcNAc)2	1	1	1						1851.74	1851.74	1851.75	1851.74	0.0009059	0.0100045	0.0046892	#REF!	#REF!	#REF!			21
		22	(HexNAc)2 (Fuc)1 + (Man)3(GlcNAc)2		2	1						1892.76	1892.77	1892.77	1892.77	7.61607	8.4849	6.65567	0.0054356	0.0064223	0.0034839	7.58555	0.915	12.0624			N-22	(HexNAc)2 (Fuc)1 + (Man)3(GlcNAc)2		2	1						1892.76	1892.77	1892.77	1892.77	0.0054356	0.0064223	0.0034839	#REF!	#REF!	#REF!			22
		23	(Hex)1 (HexNAc)2 + (Man)3(GlcNAc)2	1	2							1908.76	1908.76	1908.76	1908.76	0.205866	0.230243	0.166418	-0.0039824	-0.0008681	-0.0014063	0.200843	0.0322077	16.0363			N-23	(Hex)1 (HexNAc)2 + (Man)3(GlcNAc)2	1	2							1908.76	1908.76	1908.76	1908.76	-0.0039824	-0.0008681	-0.0014063	#REF!	#REF!	#REF!			23
		24	(HexNAc)3 + (Man)3(GlcNAc)2		3							1949.79	1949.7	1949.75	N.D.	0.0533087	0.0605968	0	-0.0840125	-0.0391988	#VALUE!	0.0379685	0.033083	87.1327			N-24	(HexNAc)3 + (Man)3(GlcNAc)2		3							1949.79	1949.7	1949.75	N.D.	-0.0840125	-0.0391988	-	#REF!	#REF!	#REF!			24
		25	(Hex)2 (HexNAc)1 (Fuc)1 + (Man)3(GlcNAc)2	2	1	1						2013.79	2013.79	2013.8	2013.79	0.527045	0.559196	0.436449	0.001655	0.0082143	0.0017089	0.507563	0.0636505	12.5404			N-25	(Hex)2 (HexNAc)1 (Fuc)1 + (Man)3(GlcNAc)2	2	1	1						2013.79	2013.79	2013.8	2013.79	0.001655	0.0082143	0.0017089	#REF!	#REF!	#REF!			25
		26	(Hex)1 (HexNAc)2 (Fuc)1 + (Man)3(GlcNAc)2	1	2	1						2054.82	2054.82	2054.82	2054.82	3.71333	4.24868	3.20528	0.0032223	0.0064402	0.0027723	3.72243	0.521761	14.0167			N-26	(Hex)1 (HexNAc)2 (Fuc)1 + (Man)3(GlcNAc)2	1	2	1						2054.82	2054.82	2054.82	2054.82	0.0032223	0.0064402	0.0027723	#REF!	#REF!	#REF!			26
		27	(Hex)2 (HexNAc)2 + (Man)3(GlcNAc)2	2	2							2070.81	2070.82	2070.82	2070.82	4.30213	5.12958	3.43067	0.0040253	0.003623	0.0033102	4.28746	0.849551	19.8148			N-27	(Hex)2 (HexNAc)2 + (Man)3(GlcNAc)2	2	2							2070.81	2070.82	2070.82	2070.82	0.0040253	0.003623	0.0033102	#REF!	#REF!	#REF!	*α2-3Neuraminidase		27
		29	(Hex)3 (HexNAc)1 (Fuc)1 + (Man)3(GlcNAc)2	3	1	1						2175.84	2175.84	2175.83	2175.81	0.215699	0.228718	0.16307	-0.0004198	-0.0097086	-0.0289632	0.202496	0.0347586	17.1651			N-28	(Hex)3 (HexNAc)1 (Fuc)1 + (Man)3(GlcNAc)2	3	1	1						2175.84	2175.84	2175.83	2175.81	-0.0004198	-0.0097086	-0.0289632	#REF!	#REF!	#REF!			29
		31	(Hex)1 (HexNAc)2 (Fuc)2 + (Man)3(GlcNAc)2	1	2	2						2200.88	2200.87	2200.87	2200.86	0.1938	0.236467	0.163465	-0.0079917	-0.0065151	-0.0193128	0.197911	0.0366743	18.5307			N-29	(Hex)1 (HexNAc)2 (Fuc)2 + (Man)3(GlcNAc)2	1	2	2						2200.88	2200.87	2200.87	2200.86	-0.0079917	-0.0065151	-0.0193128	#REF!	#REF!	#REF!			31
		32	(Hex)2 (HexNAc)2 (Fuc)1 + (Man)3(GlcNAc)2	2	2	1						2216.87	2216.87	2216.87	2216.87	25.0864	29.6391	23.1341	0.0013373	2.19e-05	-0.0009126	25.9532	3.33804	12.8618			N-30	(Hex)2 (HexNAc)2 (Fuc)1 + (Man)3(GlcNAc)2	2	2	1						2216.87	2216.87	2216.87	2216.87	0.0013373	2.19e-05	-0.0009126	#REF!	#REF!	#REF!	*α2-3Neuraminidase		32
		33	(Hex)3 (HexNAc)2 + (Man)3(GlcNAc)2	3	2							2232.87	N.D.	2232.85	2232.85	0	0.0988137	0.0672084	#VALUE!	-0.0128612	-0.0171767	0.0553407	0.0504645	91.1888			N-31	(Hex)3 (HexNAc)2 + (Man)3(GlcNAc)2	3	2							2232.87	N.D.	2232.85	2232.85	-	-0.0128612	-0.0171767	#REF!	#REF!	#REF!			33
		34	(Hex)1 (HexNAc)3 (Fuc)1 + (Man)3(GlcNAc)2	1	3	1						2257.9	2257.89	2257.9	2257.89	0.277708	0.33131	0.237983	-0.0038227	0.0026762	-0.003092	0.282334	0.0468354	16.5887			N-32	(Hex)1 (HexNAc)3 (Fuc)1 + (Man)3(GlcNAc)2	1	3	1						2257.9	2257.89	2257.9	2257.89	-0.0038227	0.0026762	-0.003092	#REF!	#REF!	#REF!			34
		35	(Hex)2(HexNAc)3+(Man)3(GlcNAc)2	2	3							2273.89	N.D.	2273.84	2273.84	0	0.0838152	0.0541379	#VALUE!	-0.0561418	-0.0553864	0.0459844	0.0424983	92.4191			N-33	(Hex)2(HexNAc)3+(Man)3(GlcNAc)2	2	3							2273.89	N.D.	2273.84	2273.84	-	-0.0561418	-0.0553864	#REF!	#REF!	#REF!			35
		36	(HexNAc)4 (Fuc)1 + (Man)3(GlcNAc)2		4	1						2298.92	2298.88	2298.9	2298.89	0.207906	0.237026	0.158876	-0.0432901	-0.02395	-0.0332731	0.201269	0.0394953	19.6231			N-34	(HexNAc)4 (Fuc)1 + (Man)3(GlcNAc)2		4	1						2298.92	2298.88	2298.9	2298.89	-0.0432901	-0.02395	-0.0332731	#REF!	#REF!	#REF!			36
		37	(Hex)2 (HexNAc)2 (Fuc)2 + (Man)3(GlcNAc)2	2	2	2						2362.93	2362.94	2362.94	2362.94	2.26594	2.63403	1.84704	0.0155837	0.0134666	0.0089342	2.249	0.393768	17.5085			N-35	(Hex)2 (HexNAc)2 (Fuc)2 + (Man)3(GlcNAc)2	2	2	2						2362.93	2362.94	2362.94	2362.94	0.0155837	0.0134666	0.0089342	#REF!	#REF!	#REF!			37
		38	(Hex)4 (HexNAc)2 + (Man)3(GlcNAc)2	4	2							2394.92	N.D.	N.D.	N.D.	0	0	0	#VALUE!	#VALUE!	#VALUE!	0	0	#DIV/0!			N-36	(Hex)4 (HexNAc)2 + (Man)3(GlcNAc)2	4	2							2394.92	N.D.	N.D.	N.D.	-	-	-	-	-	-			38
		39	(Hex)1 (HexNAc)3 (Fuc)2 + (Man)3(GlcNAc)2	1	3	2						2403.95	N.D.	N.D.	2403.95	0	0	0.0550034	#VALUE!	#VALUE!	-0.0070598	0.0183345	0.0317562	173.205			N-37	(Hex)1 (HexNAc)3 (Fuc)2 + (Man)3(GlcNAc)2	1	3	2						2403.95	N.D.	N.D.	2403.95	-	-	-0.0070598	#REF!	#REF!	#REF!			39
		40	(Hex)2 (HexNAc)3 (Fuc)1 + (Man)3(GlcNAc)2	2	3	1						2419.95	2419.96	2419.95	2419.95	0.539698	0.631841	0.435751	0.0132081	0.0014894	0.0003729	0.535763	0.0981042	18.3111			N-38	(Hex)2 (HexNAc)3 (Fuc)1 + (Man)3(GlcNAc)2	2	3	1						2419.95	2419.96	2419.95	2419.95	0.0132081	0.0014894	0.0003729	#REF!	#REF!	#REF!			40
		41	(Hex)3 (HexNAc)3 + (Man)3(GlcNAc)2	3	3							2435.94	2435.96	2435.96	2435.95	0.886197	0.966532	0.704623	0.0127426	0.0139362	0.0010794	0.85245	0.134176	15.7401			N-39	(Hex)3 (HexNAc)3 + (Man)3(GlcNAc)2	3	3							2435.94	2435.96	2435.96	2435.95	0.0127426	0.0139362	0.0010794	#REF!	#REF!	#REF!			41
		42	(Hex)1(HexNAc)4 (Fuc)1 + (Man)3(GlcNAc)2	1	4	1						2460.98	2460.93	2460.92	N.D.	0.0900543	0.111964	0	-0.0472941	-0.0607103	#VALUE!	0.0673395	0.0593377	88.1173			N-40	(Hex)1(HexNAc)4 (Fuc)1 + (Man)3(GlcNAc)2	1	4	1						2460.98	2460.93	2460.92	N.D.	-0.0472941	-0.0607103	-	#REF!	#REF!	#REF!			42
		43	(Hex)2 (HexNAc)2 (Fuc)3 + (Man)3(GlcNAc)2	2	2	3						2508.99	2508.98	2508.98	2508.97	0.410722	0.564791	0.360805	-0.0042428	-0.0036028	-0.0172545	0.445439	0.106332	23.8713			N-41	(Hex)2 (HexNAc)2 (Fuc)3 + (Man)3(GlcNAc)2	2	2	3						2508.99	2508.98	2508.98	2508.97	-0.0042428	-0.0036028	-0.0172545	#REF!	#REF!	#REF!			43
		44	(Hex)4 (HexNAc)2 (Fuc)1 + (Man)3(GlcNAc)2	4	2	1						2540.98	N.D.	N.D.	N.D.	0	0	0	#VALUE!	#VALUE!	#VALUE!	0	0	#DIV/0!			N-42	(Hex)4 (HexNAc)2 (Fuc)1 + (Man)3(GlcNAc)2	4	2	1						2540.98	N.D.	N.D.	N.D.	-	-	-	-	-	-			44
		45	(Hex)2 (HexNAc)3 (Fuc)2 + (Man)3(GlcNAc)2	2	3	2						2566.01	2566.03	2566.09	2566.02	0.135226	0.178247	0.108249	0.0272166	0.0805885	0.0142565	0.140574	0.0353038	25.114			N-43	(Hex)2 (HexNAc)3 (Fuc)2 + (Man)3(GlcNAc)2	2	3	2						2566.01	2566.03	2566.09	2566.02	0.0272166	0.0805885	0.0142565	#REF!	#REF!	#REF!			45
		46	(Hex)3 (HexNAc)3 (Fuc)1 + (Man)3(GlcNAc)2	3	3	1						2582	2582.03	2582.03	2582.03	3.09749	4.00547	2.74433	0.0255899	0.0285477	0.023871	3.28243	0.650594	19.8205			N-44	(Hex)3 (HexNAc)3 (Fuc)1 + (Man)3(GlcNAc)2	3	3	1						2582	2582.03	2582.03	2582.03	0.0255899	0.0285477	0.023871	#REF!	#REF!	#REF!			46
		47	(Hex)2(HexNAc)4 (Fuc)1 + (Man)3(GlcNAc)2	2	4	1						2623.03	N.D.	N.D.	N.D.	0	0	0	#VALUE!	#VALUE!	#VALUE!	0	0	#DIV/0!			N-45	(Hex)2(HexNAc)4 (Fuc)1 + (Man)3(GlcNAc)2	2	4	1						2623.03	N.D.	N.D.	N.D.	-	-	-	-	-	-			47
		48	(Hex)3 (HexNAc)4 + (Man)3(GlcNAc)2	3	4							2639.02	N.D.	N.D.	N.D.	0	0	0	#VALUE!	#VALUE!	#VALUE!	0	0	#DIV/0!			N-46	(Hex)3 (HexNAc)4 + (Man)3(GlcNAc)2	3	4							2639.02	N.D.	N.D.	N.D.	-	-	-	-	-	-			48
		49	(Hex)3 (HexNAc)3 (Fuc)2 + (Man)3(GlcNAc)2	3	3	2						2728.06	2728.08	2728.1	2728.08	0.217982	0.26613	0.193814	0.0173876	0.0349545	0.0180717	0.225976	0.0368149	16.2915			N-47	(Hex)3 (HexNAc)3 (Fuc)2 + (Man)3(GlcNAc)2	3	3	2						2728.06	2728.08	2728.1	2728.08	0.0173876	0.0349545	0.0180717	#REF!	#REF!	#REF!			49
		50	(Hex)3 (HexNAc)4 (Fuc)1 + (Man)3(GlcNAc)2	3	4	1						2785.08	2785.12	2785.12	2785.1	0.05959	0.0802329	0.0627017	0.0396068	0.0337328	0.0189038	0.0675082	0.0111292	16.4857			N-48	(Hex)3 (HexNAc)4 (Fuc)1 + (Man)3(GlcNAc)2	3	4	1						2785.08	2785.12	2785.12	2785.1	0.0396068	0.0337328	0.0189038	#REF!	#REF!	#REF!			50
		51	(Hex)4 (HexNAc)4 (Fuc)1 + (Man)3(GlcNAc)2	4	4	1						2947.13	2947.2	2947.2	2947.2	1.05776	1.41646	0.926226	0.0630743	0.0680833	0.066084	1.13348	0.253735	22.3855			N-49	(Hex)4 (HexNAc)4 (Fuc)1 + (Man)3(GlcNAc)2	4	4	1						2947.13	2947.2	2947.2	2947.2	0.0630743	0.0680833	0.066084	#REF!	#REF!	#REF!			51
		52	(Hex)3 (HexNAc)4 (Fuc)2 + (Man)3(GlcNAc)2	3	4	2						2931.14	N.D.	N.D.	N.D.	0	0	0	#VALUE!	#VALUE!	#VALUE!	0	0	#DIV/0!			N-50	(Hex)3 (HexNAc)4 (Fuc)2 + (Man)3(GlcNAc)2	3	4	2						2931.14	N.D.	N.D.	N.D.	-	-	-	-	-	-			52
	Complex/	53	(Hex)1 (HexNAc)1 (NeuAc)1 + (Man)3(GlcNAc)2	1	1		1					2010.8	2010.75	2010.78	2010.77	0.440819	0.256976	0.252878	-0.0433361	-0.0153477	-0.0302779	0.316891	0.107344	33.8741		Complex/	N-51	(Hex)1 (HexNAc)1 (NeuAc)1 + (Man)3(GlcNAc)2	1	1		1					2010.8	2010.75	2010.78	2010.77	-0.0433361	-0.0153477	-0.0302779	#REF!	#REF!	#REF!		Complex/	53
	Hybrid	54	(Hex)1 (HexNAc)1 (Fuc)1 (NeuAc)1 + (Man)3(GlcNAc)2	1	1	1	1					2156.85	2156.84	2156.84	2156.83	0.867899	1.11728	0.755865	-0.0160985	-0.0136745	-0.0268735	0.913682	0.185008	20.2486		Hybrid	N-52	(Hex)1 (HexNAc)1 (Fuc)1 (NeuAc)1 + (Man)3(GlcNAc)2	1	1	1	1					2156.85	2156.84	2156.84	2156.83	-0.0160985	-0.0136745	-0.0268735	#REF!	#REF!	#REF!		Hybrid	54
	(acidic)	55	(Hex)2 (HexNAc)1 (NeuAc)1 + (Man)3(GlcNAc)2	2	1		1					2172.85	2172.82	2172.84	2172.84	1.28062	0.760369	0.719419	-0.0315168	-0.0041348	-0.0122429	0.920137	0.312861	34.0015		(acidic)	N-53	(Hex)2 (HexNAc)1 (NeuAc)1 + (Man)3(GlcNAc)2	2	1		1					2172.85	2172.82	2172.84	2172.84	-0.0315168	-0.0041348	-0.0122429	#REF!	#REF!	#REF!		(acidic)	55
		56	(Hex)2 (HexNAc)1 (NeuGc)1 + (Man)3(GlcNAc)2	2	1			1				2188.84	2188.75	N.D.	N.D.	0.132285	0	0	-0.0918405	#VALUE!	#VALUE!	0.044095	0.0763748	173.205			N-54	(Hex)2 (HexNAc)1 (NeuGc)1 + (Man)3(GlcNAc)2	2	1			1				2188.84	2188.75	N.D.	N.D.	-0.0918405	-	-	#REF!	#REF!	#REF!			56
		57	(Hex)2 (HexNAc)1 (Fuc)1 (NeuAc)1 + (Man)3(GlcNAc)2	2	1	1	1					2318.91	2318.89	2318.89	2318.89	0.85425	1.04563	0.674808	-0.0200386	-0.0166155	-0.019679	0.858228	0.185441	21.6074			N-55	(Hex)2 (HexNAc)1 (Fuc)1 (NeuAc)1 + (Man)3(GlcNAc)2	2	1	1	1					2318.91	2318.89	2318.89	2318.89	-0.0200386	-0.0166155	-0.019679	#REF!	#REF!	#REF!			57
		58	(Hex)3 (HexNAc)1 (NeuAc)1 + (Man)3(GlcNAc)2	3	1		1					2334.9	2334.86	2334.89	2334.87	1.07041	0.453566	0.454404	-0.0415028	-0.010093	-0.0320242	0.659458	0.355891	53.9672			N-56	(Hex)3 (HexNAc)1 (NeuAc)1 + (Man)3(GlcNAc)2	3	1		1					2334.9	2334.86	2334.89	2334.87	-0.0415028	-0.010093	-0.0320242	#REF!	#REF!	#REF!			58
		59	(Hex)1 (HexNAc)2 (Fuc)1 (NeuAc)1 + (Man)3(GlcNAc)2	1	2	1	1					2359.93	N.D.	N.D.	N.D.	0	0	0	#VALUE!	#VALUE!	#VALUE!	0	0	#DIV/0!			N-57	(Hex)1 (HexNAc)2 (Fuc)1 (NeuAc)1 + (Man)3(GlcNAc)2	1	2	1	1					2359.93	N.D.	N.D.	N.D.	-	-	-	-	-	-			59
		60	(Hex)2 (HexNAc)2 (NeuAc)1 + (Man)3(GlcNAc)2	2	2		1					2375.93	2375.94	2375.94	2375.93	5.73937	7.32325	4.88743	0.0109287	0.0093153	0.0044496	5.98335	1.2361	20.659			N-58	(Hex)2 (HexNAc)2 (NeuAc)1 + (Man)3(GlcNAc)2	2	2		1					2375.93	2375.94	2375.94	2375.93	0.0109287	0.0093153	0.0044496	#REF!	#REF!	#REF!	*α2-3Neuraminidase		60
		61	(Hex)2 (HexNAc)1 (Fuc)2 (NeuAc)1 + (Man)3(GlcNAc)2	2	1	2	1					2464.96	N.D.	N.D.	N.D.	0	0	0	#VALUE!	#VALUE!	#VALUE!	0	0	#DIV/0!			N-59	(Hex)2 (HexNAc)1 (Fuc)2 (NeuAc)1 + (Man)3(GlcNAc)2	2	1	2	1					2464.96	N.D.	N.D.	N.D.	-	-	-	-	-	-			61
		62	(Hex)4 (HexNAc)1 (NeuAc)1 + (Man)3(GlcNAc)2	4	1		1					2496.95	N.D.	N.D.	N.D.	0	0	0	#VALUE!	#VALUE!	#VALUE!	0	0	#DIV/0!			N-60	(Hex)4 (HexNAc)1 (NeuAc)1 + (Man)3(GlcNAc)2	4	1		1					2496.95	N.D.	N.D.	N.D.	-	-	-	-	-	-			62
		63	(Hex)1 (HexNAc)2 (Fuc)2 (NeuAc)1 + (Man)3(GlcNAc)2	1	2	2	1					2505.99	N.D.	N.D.	N.D.	0	0	0	#VALUE!	#VALUE!	#VALUE!	0	0	#DIV/0!			N-61	(Hex)1 (HexNAc)2 (Fuc)2 (NeuAc)1 + (Man)3(GlcNAc)2	1	2	2	1					2505.99	N.D.	N.D.	N.D.	-	-	-	-	-	-			63
		64	(Hex)2 (HexNAc)2 (Fuc)1 (NeuAc)1 + (Man)3(GlcNAc)2	2	2	1	1					2521.99	2522	2522	2522	17.1878	22.3807	16.1323	0.0146344	0.0110254	0.0122341	18.5669	3.34468	18.0142			N-62	(Hex)2 (HexNAc)2 (Fuc)1 (NeuAc)1 + (Man)3(GlcNAc)2	2	2	1	1					2521.99	2522	2522	2522	0.0146344	0.0110254	0.0122341	#REF!	#REF!	#REF!	*α2-3Neuraminidase		64
		65	(Hex)3 (HexNAc)2 (NeuAc)1 + (Man)3(GlcNAc)2	3	2		1					2537.98	2538.01	2538.01	2537.99	0.589213	0.73444	0.475403	0.0285158	0.0286958	0.0143782	0.599685	0.129835	21.6506			N-63	(Hex)3 (HexNAc)2 (NeuAc)1 + (Man)3(GlcNAc)2	3	2		1					2537.98	2538.01	2538.01	2537.99	0.0285158	0.0286958	0.0143782	#REF!	#REF!	#REF!			65
		66	(Hex)3 (HexNAc)2 (NeuGc)1 + (Man)3(GlcNAc)2	3	2			1				2553.98	N.D.	N.D.	N.D.	0	0	0	#VALUE!	#VALUE!	#VALUE!	0	0	#DIV/0!			N-64	(Hex)3 (HexNAc)2 (NeuGc)1 + (Man)3(GlcNAc)2	3	2			1				2553.98	N.D.	N.D.	N.D.	-	-	-	-	-	-			66
		67	(Hex)1 (HexNAc)3 (Fuc)1 (NeuAc)1 + (Man)3(GlcNAc)2	1	3	1	1					2563.01	N.D.	N.D.	N.D.	0	0	0	#VALUE!	#VALUE!	#VALUE!	0	0	#DIV/0!			N-65	(Hex)1 (HexNAc)3 (Fuc)1 (NeuAc)1 + (Man)3(GlcNAc)2	1	3	1	1					2563.01	N.D.	N.D.	N.D.	-	-	-	-	-	-			67
		68	(Hex)2 (HexNAc)2 (Fuc)2 (NeuAc)1 + (Man)3(GlcNAc)2	2	2	2	1					2668.04	2668.07	2668.07	2668.07	0.905126	1.19383	0.767563	0.0276239	0.0299017	0.0226531	0.955507	0.217555	22.7686			N-66	(Hex)2 (HexNAc)2 (Fuc)2 (NeuAc)1 + (Man)3(GlcNAc)2	2	2	2	1					2668.04	2668.07	2668.07	2668.07	0.0276239	0.0299017	0.0226531	#REF!	#REF!	#REF!			68
		69	(Hex)2 (HexNAc)2 (NeuAc)2 + (Man)3(GlcNAc)2	2	2		2					2681.04	2681.07	2681.07	2681.07	1.86595	2.74481	1.57734	0.032055	0.0253811	0.0254704	2.0627	0.608095	29.4805			N-67	(Hex)2 (HexNAc)2 (NeuAc)2 + (Man)3(GlcNAc)2	2	2		2					2681.04	2681.07	2681.07	2681.07	0.032055	0.0253811	0.0254704	#REF!	#REF!	#REF!	*α2-3Neuraminidase		69
		70	(Hex)2 (HexNAc)2 (NeuAc)1(NeuGc)1 + (Man)3(GlcNAc)2	2	2		1	1				2697.04	N.D.	N.D.	2697.05	0	0	0.0480437	#VALUE!	#VALUE!	0.0102418	0.0160146	0.0277381	173.205			N-68	(Hex)2 (HexNAc)2 (NeuAc)1(NeuGc)1 + (Man)3(GlcNAc)2	2	2		1	1				2697.04	N.D.	N.D.	2697.05	-	-	0.0102418	#REF!	#REF!	#REF!			70
		72	(Hex)2 (HexNAc)3 (Fuc)1 (NeuAc)1 + (Man)3(GlcNAc)2	2	3	1	1					2725.06	N.D.	2725.08	2725.05	0	0.077479	0.0633801	#VALUE!	0.0113634	-0.0159221	0.046953	0.0412691	87.8944			N-69	(Hex)2 (HexNAc)3 (Fuc)1 (NeuAc)1 + (Man)3(GlcNAc)2	2	3	1	1					2725.06	N.D.	2725.08	2725.05	-	0.0113634	-0.0159221	#REF!	#REF!	#REF!			72
		73	(Hex)3 (HexNAc)3 (NeuAc)1 + (Man)3(GlcNAc)2	3	3		1					2741.06	2741.09	2741.1	2741.09	0.437286	0.633621	0.384983	0.0351009	0.0386338	0.0271123	0.485297	0.131088	27.0118			N-70	(Hex)3 (HexNAc)3 (NeuAc)1 + (Man)3(GlcNAc)2	3	3		1					2741.06	2741.09	2741.1	2741.09	0.0351009	0.0386338	0.0271123	#REF!	#REF!	#REF!			73
		74	(Hex)2 (HexNAc)2 (Fuc)1 (NeuAc)2 + (Man)3(GlcNAc)2 lacton	2	2	1	2		1			2795.07	2795.11	2795.11	2795.11	0.382057	0.589331	0.347403	0.0356914	0.0360591	0.0323768	0.439597	0.130826	29.7604			N-71	(Hex)2 (HexNAc)2 (Fuc)1 (NeuAc)2 + (Man)3(GlcNAc)2 lacton	2	2	1	2		1			2795.07	2795.11	2795.11	2795.11	0.0356914	0.0360591	0.0323768	#REF!	#REF!	#REF!			74
		75	(Hex)2 (HexNAc)2 (Fuc)1 (NeuAc)2 + (Man)3(GlcNAc)2	2	2	1	2					2827.1	2827.14	2827.14	2827.14	4.95949	7.08263	4.627	0.0410136	0.0360492	0.0405505	5.55637	1.33219	23.9759			N-72	(Hex)2 (HexNAc)2 (Fuc)1 (NeuAc)2 + (Man)3(GlcNAc)2	2	2	1	2					2827.1	2827.14	2827.14	2827.14	0.0410136	0.0360492	0.0405505	#REF!	#REF!	#REF!	*α2-3Neuraminidase		75
		76	(Hex)3 (HexNAc)2 (NeuAc)2 + (Man)3(GlcNAc)2	3	2		2					2843.1	N.D.	2843.13	N.D.	0	0.149783	0	#VALUE!	0.0327894	#VALUE!	0.0499277	0.0864774	173.205			N-73	(Hex)3 (HexNAc)2 (NeuAc)2 + (Man)3(GlcNAc)2	3	2		2					2843.1	N.D.	2843.13	N.D.	-	0.0327894	-	#REF!	#REF!	#REF!			76
		77	(Hex)2 (HexNAc)2 (Fuc)1(NeuGc)2 + (Man)3(GlcNAc)2	2	2	1		2				2859.09	N.D.	N.D.	N.D.	0	0	0	#VALUE!	#VALUE!	#VALUE!	0	0	#DIV/0!			N-74	(Hex)2 (HexNAc)2 (Fuc)1(NeuGc)2 + (Man)3(GlcNAc)2	2	2	1		2				2859.09	N.D.	N.D.	N.D.	-	-	-	-	-	-			77
		78	(Hex)3 (HexNAc)3 (Fuc)1 (NeuAc)1 + (Man)3(GlcNAc)2	3	3	1	1					2887.12	2887.17	2887.17	2887.17	2.16546	3.05633	2.03511	0.051131	0.0520917	0.0559248	2.41897	0.55581	22.9772			N-75	(Hex)3 (HexNAc)3 (Fuc)1 (NeuAc)1 + (Man)3(GlcNAc)2	3	3	1	1					2887.12	2887.17	2887.17	2887.17	0.051131	0.0520917	0.0559248	#REF!	#REF!	#REF!			78
		79	(Hex)3 (HexNAc)3 (Fuc)1 (NeuGc)1 + (Man)3(GlcNAc)2	3	3	1		1				2903.11	N.D.	N.D.	N.D.	0	0	0	#VALUE!	#VALUE!	#VALUE!	0	0	#DIV/0!			N-76	(Hex)3 (HexNAc)3 (Fuc)1 (NeuGc)1 + (Man)3(GlcNAc)2	3	3	1		1				2903.11	N.D.	N.D.	N.D.	-	-	-	-	-	-			79
		80	(Hex)3 (HexNAc)2 (Fuc)1 (NeuAc)2 + (Man)3(GlcNAc)2	3	2	1	2					2989.15	N.D.	N.D.	N.D.	0	0	0	#VALUE!	#VALUE!	#VALUE!	0	0	#DIV/0!			N-77	(Hex)3 (HexNAc)2 (Fuc)1 (NeuAc)2 + (Man)3(GlcNAc)2	3	2	1	2					2989.15	N.D.	N.D.	N.D.	-	-	-	-	-	-			80
		81	(Hex)2 (HexNAc)3 (Fuc)1 (NeuAc)2 + (Man)3(GlcNAc)2	2	3	1	2					3030.18	N.D.	N.D.	N.D.	0	0	0	#VALUE!	#VALUE!	#VALUE!	0	0	#DIV/0!			N-78	(Hex)2 (HexNAc)3 (Fuc)1 (NeuAc)2 + (Man)3(GlcNAc)2	2	3	1	2					3030.18	N.D.	N.D.	N.D.	-	-	-	-	-	-			81
		82	(Hex)3 (HexNAc)3 (Fuc)2 (NeuAc)1 + (Man)3(GlcNAc)2	3	3	2	1					3033.18	3033.23	3033.24	3033.25	0.140671	0.203229	0.137181	0.0586181	0.0605573	0.0777635	0.160361	0.0371664	23.1768			N-79	(Hex)3 (HexNAc)3 (Fuc)2 (NeuAc)1 + (Man)3(GlcNAc)2	3	3	2	1					3033.18	3033.23	3033.24	3033.25	0.0586181	0.0605573	0.0777635	#REF!	#REF!	#REF!			82
		83	(Hex)3 (HexNAc)3 (NeuAc)2 + (Man)3(GlcNAc)2	3	3		2					3046.18	3046.25	3046.25	3046.24	0.251674	0.403359	0.224774	0.0704514	0.0760153	0.0655787	0.293269	0.0962849	32.8316			N-80	(Hex)3 (HexNAc)3 (NeuAc)2 + (Man)3(GlcNAc)2	3	3		2					3046.18	3046.25	3046.25	3046.24	0.0704514	0.0760153	0.0655787	#REF!	#REF!	#REF!			83
		84	(Hex)4 (HexNAc)4 (NeuAc)1 + (Man)3(GlcNAc)2	4	4		1					3106.19	3106.26	3106.27	3106.28	0.0924118	0.128533	0.0847359	0.0640085	0.0801461	0.08345	0.101894	0.0233877	22.9531			N-81	(Hex)4 (HexNAc)4 (NeuAc)1 + (Man)3(GlcNAc)2	4	4		1					3106.19	3106.26	3106.27	3106.28	0.0640085	0.0801461	0.08345	#REF!	#REF!	#REF!			84
		85	(Hex)3 (HexNAc)3 (Fuc)1 (NeuAc)2 + (Man)3(GlcNAc)2	3	3	1	2					3192.23	3192.33	3192.33	3192.34	1.44823	2.44249	1.48582	0.0965778	0.0972105	0.110287	1.79218	0.563502	31.4423			N-82	(Hex)3 (HexNAc)3 (Fuc)1 (NeuAc)2 + (Man)3(GlcNAc)2	3	3	1	2					3192.23	3192.33	3192.33	3192.34	0.0965778	0.0972105	0.110287	#REF!	#REF!	#REF!			85
		86	(Hex)3 (HexNAc)3 (Fuc)1 (NeuAc)1 (NeuGc)1 + (Man)3(GlcNAc)2	3	3	1	1	1				3208.23	N.D.	N.D.	3208.35	0	0	0.0242593	#VALUE!	#VALUE!	0.125881	0.00808644	0.0140061	173.205			N-83	(Hex)3 (HexNAc)3 (Fuc)1 (NeuAc)1 (NeuGc)1 + (Man)3(GlcNAc)2	3	3	1	1	1				3208.23	N.D.	N.D.	3208.35	-	-	0.125881	#REF!	#REF!	#REF!			86
		87	(Hex)4 (HexNAc)4 (Fuc)1 (NeuAc)1 + (Man)3(GlcNAc)2	4	4	1	1					3252.25	3252.37	3252.36	3252.38	0.851352	1.32225	0.843456	0.115697	0.11271	0.129342	1.00568	0.274179	27.2629			N-84	(Hex)4 (HexNAc)4 (Fuc)1 (NeuAc)1 + (Man)3(GlcNAc)2	4	4	1	1					3252.25	3252.37	3252.36	3252.38	0.115697	0.11271	0.129342	#REF!	#REF!	#REF!			87
		89	(Hex)3 (HexNAc)3 (Fuc)2 (NeuAc)2 + (Man)3(GlcNAc)2	3	3	2	2					3338.29	3338.39	3338.42	3338.42	0.0597645	0.087787	0.0582239	0.0977073	0.132357	0.12449	0.0685918	0.0166414	24.2615			N-85	(Hex)3 (HexNAc)3 (Fuc)2 (NeuAc)2 + (Man)3(GlcNAc)2	3	3	2	2					3338.29	3338.39	3338.42	3338.42	0.0977073	0.132357	0.12449	#REF!	#REF!	#REF!			89
		90	(Hex)3 (HexNAc)3 (NeuAc)3 + (Man)3(GlcNAc)2	3	3		3					3351.29	3351.42	3351.43	3351.43	0.510413	0.994111	0.503892	0.130131	0.139577	0.137772	0.669472	0.281164	41.9979			N-86	(Hex)3 (HexNAc)3 (NeuAc)3 + (Man)3(GlcNAc)2	3	3		3					3351.29	3351.42	3351.43	3351.43	0.130131	0.139577	0.137772	#REF!	#REF!	#REF!			90
		92	(Hex)4 (HexNAc)4 (Fuc)2 (NeuAc)1 + (Man)3(GlcNAc)2	4	4	2	1					3398.31	3398.43	3398.44	3398.45	0.0601698	0.110228	0.0680917	0.122008	0.13425	0.146414	0.0794966	0.0269075	33.8474			N-87	(Hex)4 (HexNAc)4 (Fuc)2 (NeuAc)1 + (Man)3(GlcNAc)2	4	4	2	1					3398.31	3398.43	3398.44	3398.45	0.122008	0.13425	0.146414	#REF!	#REF!	#REF!			92
		93	(Hex)3 (HexNAc)3 (NeuGc)3 + (Man)3(GlcNAc)2	3	3			3				3399.28	N.D.	N.D.	N.D.	0	0	0	#VALUE!	#VALUE!	#VALUE!	0	0	#DIV/0!			N-88	(Hex)3 (HexNAc)3 (NeuGc)3 + (Man)3(GlcNAc)2	3	3			3				3399.28	N.D.	N.D.	N.D.	-	-	-	-	-	-			93
		94	(Hex)4 (HexNAc)4 (NeuAc)2 + (Man)3(GlcNAc)2	4	4		2					3411.31	3411.47	3411.46	3411.46	0.0793126	0.127687	0.0707686	0.165843	0.153801	0.150483	0.0925895	0.0306943	33.1509			N-89	(Hex)4 (HexNAc)4 (NeuAc)2 + (Man)3(GlcNAc)2	4	4		2					3411.31	3411.47	3411.46	3411.46	0.165843	0.153801	0.150483	#REF!	#REF!	#REF!			94
		95	(Hex)3 (HexNAc)3 (Fuc)1 (NeuAc)3 + (Man)3(GlcNAc)2	3	3	1	3					3497.35	3497.53	3497.52	3497.53	0.477062	0.852045	0.474759	0.182093	0.170482	0.185467	0.601289	0.217164	36.1165			N-90	(Hex)3 (HexNAc)3 (Fuc)1 (NeuAc)3 + (Man)3(GlcNAc)2	3	3	1	3					3497.35	3497.53	3497.52	3497.53	0.182093	0.170482	0.185467	#REF!	#REF!	#REF!			95
		97	(Hex)4 (HexNAc)4 (Fuc)1(NeuAc)2 + (Man)3(GlcNAc)2	4	4	1	2					3557.37	3557.54	3557.56	3557.58	0.636545	1.08495	0.628885	0.178861	0.190261	0.219064	0.783461	0.261128	33.33			N-91	(Hex)4 (HexNAc)4 (Fuc)1(NeuAc)2 + (Man)3(GlcNAc)2	4	4	1	2					3557.37	3557.54	3557.56	3557.58	0.178861	0.190261	0.219064	#REF!	#REF!	#REF!			97
		98	(Hex)3 (HexNAc)3 (NeuAc)4 + (Man)3(GlcNAc)2	3	3		4					3656.41	3656.6	3656.61	3656.64	0.0764144	0.124169	0.0730382	0.191731	0.204425	0.238032	0.0912071	0.0285955	31.3523			N-92	(Hex)3 (HexNAc)3 (NeuAc)4 + (Man)3(GlcNAc)2	3	3		4					3656.41	3656.6	3656.61	3656.64	0.191731	0.204425	0.238032	#REF!	#REF!	#REF!			98
		99	(Hex)3 (HexNAc)3 (NeuAc)3 (NeuGc)1 + (Man)3(GlcNAc)2	3	3		3	1				3672.4	N.D.	3672.6	N.D.	0	0.0299226	0	#VALUE!	0.196559	#VALUE!	0.00997419	0.0172758	173.205			N-93	(Hex)3 (HexNAc)3 (NeuAc)3 (NeuGc)1 + (Man)3(GlcNAc)2	3	3		3	1				3672.4	N.D.	3672.6	N.D.	-	0.196559	-	#REF!	#REF!	#REF!			99
		100	(Hex)4 (HexNAc)4 (Fuc)2(NeuAc)2 + (Man)3(GlcNAc)2	4	4	2	2					3703.42	3703.58	3703.64	3703.69	0.0381172	0.0427969	0.03096	0.154162	0.212543	0.262304	0.0372914	0.00596154	15.9864			N-94	(Hex)4 (HexNAc)4 (Fuc)2(NeuAc)2 + (Man)3(GlcNAc)2	4	4	2	2					3703.42	3703.58	3703.64	3703.69	0.154162	0.212543	0.262304	#REF!	#REF!	#REF!			100
		101	(Hex)4 (HexNAc)4 (NeuAc)3 + (Man)3(GlcNAc)2	4	4		3					3716.42	3716.64	3716.64	3716.68	0.0376113	0.045301	0.0333203	0.217077	0.216941	0.259113	0.0387442	0.0060702	15.6674			N-95	(Hex)4 (HexNAc)4 (NeuAc)3 + (Man)3(GlcNAc)2	4	4		3					3716.42	3716.64	3716.64	3716.68	0.217077	0.216941	0.259113	#REF!	#REF!	#REF!			101
		102	(Hex)4 (HexNAc)4 (Fuc)1 (NeuAc)3 + (Man)3(GlcNAc)2	4	4	1	3					3862.48	3862.75	3862.76	3862.79	0.284197	0.479726	0.283463	0.273503	0.274781	0.305633	0.349129	0.113101	32.3953			N-96	(Hex)4 (HexNAc)4 (Fuc)1 (NeuAc)3 + (Man)3(GlcNAc)2	4	4	1	3					3862.48	3862.75	3862.76	3862.79	0.273503	0.274781	0.305633	#REF!	#REF!	#REF!			102
		104	(Hex)4 (HexNAc)4 (NeuAc)4 + (Man)3(GlcNAc)2	4	4		4					4021.54	N.D.	N.D.	N.D.	0	0	0	#VALUE!	#VALUE!	#VALUE!	0	0	#DIV/0!			N-97	(Hex)4 (HexNAc)4 (NeuAc)4 + (Man)3(GlcNAc)2	4	4		4					4021.54	N.D.	N.D.	N.D.	-	-	-	-	-	-			104
													33	31	28																							28	24	28
			Total number of peaks (mass range 1150-4050)		72	49							169	168	175													Total number of peaks (mass range 1150-4050)		72	49							169	168	175
			Number of assigned masses		10	10							71	73	76													Number of assigned masses		10	10							72	76	72
			(%)		13.89	20.41							42.0118	43.4524	43.4286													(%)		13.89	20.41							42.6036	45.2381	41.1429
[truncated: 22 more columns]
