# Supplementary material for: Comprehensive Glycomics of a Multistep Human Brain Tumor Model Reveals Specific Glycosylation Patterns Related to Malignancy
Source: PLoS One. 2015 Jul 1;10(7):e0128300. doi: 10.1371/journal.pone.0128300 (PMC4488535; doi:10.1371/journal.pone.0128300)
Supplement: S9 Table — (XLSX) [file pone.0128300.s023.xlsx]

## Sheet: Table S9
	new		reducing end : hemiacetal derivertized with aoWR tag.																									reducing end : hemiacetal derivertized with aoWR tag.																				old
	1x10^6cells		All signals were detected as protone adducts [M+H]+ in positive ion mode.	Hex	HexNAc	Fuc	Neu5Ac	Neu5Gc	lactone	Ac	WR+H															100ug protein		All signals were detected as protone adducts [M+H]+ in positive ion mode.	Hex	HexNAc	Fuc	Neu5Ac	Neu5Gc	lactone	Ac	WR+H
	TSR			162.053	203.079	146.058	305.115	321.11	32.0262	42.0105	448.231					407	407	407								TSR			162.053	203.079	146.058	305.115	321.11	32.0262	42.0105	448.231												TSR
	Class	No	Composition									Theor. m/z	Obsd. m/z			Concentration (pmol/100ug protein)			Tolerance			AVE	SD	CV		Class	No	Composition									Theor. m/z	Obsd. m/z			Tolerance			AVE	SD	CV	Enzymatic digestion for the structural determinatin of glycan isomers	Class	No
													N=1	N=2	N=3	N=1	N=2	N=3	N=1	N=2	N=3																	N=1	N=2	N=3	N=1	N=2	N=3
	Pauci-	1	(Hex)1 (HexNAc)2 (Fuc)1 [M1F]	1	2	1						1162.5	1162.46	1162.5	1162.5	0.0310766	0.0371249	0.0285161	-0.0371516	0.0024181	0.0006301	0.0322392	0.00442056	13.7118		Pauci-	N-1	(Hex)1 (HexNAc)2 (Fuc)1 [M1F]	1	2	1						1162.5	1162.46	1162.5	1162.5	-0.0371516	0.0024181	0.0006301	#REF!	#REF!	#REF!		Pauci-	1
	mannose	2	(Hex)2 (HexNAc)2 [M2]	2	2							1178.5	N.D.	1178.49	N.D.	0	0.835133	0	#VALUE!	-0.0017535	#VALUE!	0.278378	0.482164	173.205		mannose	N-2	(Hex)2 (HexNAc)2 [M2]	2	2							1178.5	N.D.	1178.49	N.D.	-	-0.0017535	-	#REF!	#REF!	#REF!		mannose	2
		3	(Hex)2 (HexNAc)2 (Fuc)1 [M2F]	2	2	1						1324.55	1324.55	1324.55	1324.55	15.3688	13.712	12.709	-0.000102	-0.0017464	-0.0020199	13.9299	1.3432	9.64256			N-3	(Hex)2 (HexNAc)2 (Fuc)1 [M2F]	2	2	1						1324.55	1324.55	1324.55	1324.55	-0.000102	-0.0017464	-0.0020199	#REF!	#REF!	#REF!			3
		4	(Hex)3 (HexNAc)2 [M3]	3	2							1340.55	1340.55	1340.55	1340.55	9.62434	8.02696	7.20565	0.0031756	6.2e-06	0.0010157	8.28565	1.22992	14.844			N-4	(Hex)3 (HexNAc)2 [M3]	3	2							1340.55	1340.55	1340.55	1340.55	0.0031756	6.2e-06	0.0010157	#REF!	#REF!	#REF!			4
		5	(Hex)3 (HexNAc)2 (Fuc)1 [M3F]	3	2	1						1486.61	1486.61	1486.6	1486.6	29.0326	24.1003	23.2809	-0.0005742	-0.0023997	-0.0014085	25.4713	3.11132	12.215			N-5	(Hex)3 (HexNAc)2 (Fuc)1 [M3F]	3	2	1						1486.61	1486.61	1486.6	1486.6	-0.0005742	-0.0023997	-0.0014085	#REF!	#REF!	#REF!			5
		6	(Hex)4 (HexNAc)2 [M4]	4	2							1502.6	1502.6	1502.6	1502.6	1.64738	1.29318	1.24314	-0.0036048	0.0035037	0.0006933	1.39457	0.220368	15.8019			N-6	(Hex)4 (HexNAc)2 [M4]	4	2							1502.6	1502.6	1502.6	1502.6	-0.0036048	0.0035037	0.0006933	#REF!	#REF!	#REF!			6
		7	(Hex)4 (HexNAc)2 (Fuc)1 [M4F]	4	2	1						1648.66	1648.65	1648.65	1648.65	0.420405	0.339104	0.329086	-0.0057278	-0.0048796	-0.0092448	0.362865	0.0500827	13.802			N-7	(Hex)4 (HexNAc)2 (Fuc)1 [M4F]	4	2	1						1648.66	1648.65	1648.65	1648.65	-0.0057278	-0.0048796	-0.0092448	#REF!	#REF!	#REF!			7
		8	(Hex)2 (Fuc)1 + (Man)3(GlcNAc)2 [M5F]	2		1						1810.71	1810.71	1810.71	1810.7	0.828121	0.747823	0.704182	-0.0041246	-0.0017238	-0.0077536	0.760042	0.0628667	8.27148			N-8	(Hex)2 (Fuc)1 + (Man)3(GlcNAc)2 [M5F]	2		1						1810.71	1810.71	1810.71	1810.7	-0.0041246	-0.0017238	-0.0077536	#REF!	#REF!	#REF!			8
	High-	9	(Hex)2 + (Man)3(GlcNAc)2 [M5]	2								1664.65	1664.66	1664.66	1664.66	16.3192	12.7063	12.3885	0.0015257	0.0031489	0.0033369	13.8047	2.18345	15.8167		High-	N-9	(Hex)2 + (Man)3(GlcNAc)2 [M5]	2								1664.65	1664.66	1664.66	1664.66	0.0015257	0.0031489	0.0033369	#REF!	#REF!	#REF!		High-	9
	mannose	10	(Hex)3 + (Man)3(GlcNAc)2 [M6]	3								1826.71	1826.71	1826.7	1826.7	82.7973	61.8675	62.2972	-0.0011672	-0.0029806	-0.0020782	68.9873	11.9617	17.339		mannose	N-10	(Hex)3 + (Man)3(GlcNAc)2 [M6]	3								1826.71	1826.71	1826.7	1826.7	-0.0011672	-0.0029806	-0.0020782	#REF!	#REF!	#REF!		mannose	10
		11	(Hex)4 + (Man)3(GlcNAc)2 [M7]	4								1988.76	1988.76	1988.76	1988.76	57.4828	44.269	44.5652	-0.0020293	-0.0029279	-0.0028789	48.7723	7.54491	15.4697			N-11	(Hex)4 + (Man)3(GlcNAc)2 [M7]	4								1988.76	1988.76	1988.76	1988.76	-0.0020293	-0.0029279	-0.0028789	#REF!	#REF!	#REF!			11
		12	(Hex)5 + (Man)3(GlcNAc)2 [M8]	5								2150.81	2150.81	2150.8	2150.8	95.4608	74.2636	69.9167	-0.0064734	-0.0088129	-0.0074587	79.8804	13.667	17.1093			N-12	(Hex)5 + (Man)3(GlcNAc)2 [M8]	5								2150.81	2150.81	2150.8	2150.8	-0.0064734	-0.0088129	-0.0074587	#REF!	#REF!	#REF!			12
		13	(Hex)6 + (Man)3(GlcNAc)2 [M9]	6								2312.86	2312.86	2312.86	2312.86	126.041	100.639	99.4541	-0.0062849	-0.0085965	-0.0081598	108.711	15.0199	13.8163			N-13	(Hex)6 + (Man)3(GlcNAc)2 [M9]	6								2312.86	2312.86	2312.86	2312.86	-0.0062849	-0.0085965	-0.0081598	#REF!	#REF!	#REF!			13
		14	(Hex)7 + (Man)3(GlcNAc)2 [M9+Glc]	7								2474.92	2474.93	N.D.	N.D.	3.9767	0	0	0.0130962	#VALUE!	#VALUE!	1.32557	2.29595	173.205			N-14	(Hex)7 + (Man)3(GlcNAc)2 [M9+Glc]	7								2474.92	2474.93	N.D.	N.D.	0.0130962	-	-	#REF!	#REF!	#REF!			14
		15	(Hex)8 + (Man)3(GlcNAc)2 [M9+2Glc]	8								2636.97	N.D.	N.D.	N.D.	0	0	0	#VALUE!	#VALUE!	#VALUE!	0	0	#DIV/0!			N-15	(Hex)8 + (Man)3(GlcNAc)2 [M9+2Glc]	8								2636.97	N.D.	N.D.	N.D.	-	-	-	-	-	-			15
		16	(Hex)9+ (Man)3(GlcNAc)2 [M9+3Glc]	9								2799.02	2799.06	N.D.	2799.03	0.0615138	0	0.0477553	0.0363607	#VALUE!	0.011714	0.036423	0.0322847	88.6381			N-16	(Hex)9+ (Man)3(GlcNAc)2 [M9+3Glc]	9								2799.02	2799.06	N.D.	2799.03	0.0363607	-	0.011714	#REF!	#REF!	#REF!			16
	Complex/	17	(HexNAc)1 + (Man)3(GlcNAc)2		1							1543.63	1543.62	1543.62	1543.62	0.290194	0.246244	0.236684	-0.0072352	-0.0090929	-0.0081393	0.257707	0.0285374	11.0736		Complex/	N-17	(HexNAc)1 + (Man)3(GlcNAc)2		1							1543.63	1543.62	1543.62	1543.62	-0.0072352	-0.0090929	-0.0081393	#REF!	#REF!	#REF!		Complex/	17
	Hybrid	18	(HexNAc)1 (Fuc)1 + (Man)3(GlcNAc)2		1	1						1689.69	1689.69	1689.69	1689.69	3.70391	3.14207	3.13237	0.0013616	0.0025084	0.0035543	3.32612	0.327217	9.8378		Hybrid	N-18	(HexNAc)1 (Fuc)1 + (Man)3(GlcNAc)2		1	1						1689.69	1689.69	1689.69	1689.69	0.0013616	0.0025084	0.0035543	#REF!	#REF!	#REF!		Hybrid	18
	(neutral)	19	(Hex)1 (HexNAc)1 + (Man)3(GlcNAc)2	1	1							1705.68	1705.67	1705.68	1705.68	0.42098	0.288639	0.316697	-0.0122639	-0.0008437	0.0031308	0.342105	0.0697334	20.3836		(neutral)	N-19	(Hex)1 (HexNAc)1 + (Man)3(GlcNAc)2	1	1							1705.68	1705.67	1705.68	1705.68	-0.0122639	-0.0008437	0.0031308	#REF!	#REF!	#REF!		(neutral)	19
		20	(HexNAc)2 + (Man)3(GlcNAc)2		2							1746.71	1746.69	1746.71	1746.7	0.345159	0.284968	0.271773	-0.0176007	-0.0015939	-0.010788	0.300633	0.0391205	13.0127			N-20	(HexNAc)2 + (Man)3(GlcNAc)2		2							1746.71	1746.69	1746.71	1746.7	-0.0176007	-0.0015939	-0.010788	#REF!	#REF!	#REF!			20
		21	(Hex)1 (HexNAc)1 (Fuc)1 + (Man)3(GlcNAc)2	1	1	1						1851.74	1851.74	1851.74	1851.74	1.31741	1.12942	1.12842	0.0030211	0.0059485	0.0040461	1.19175	0.108827	9.13171			N-21	(Hex)1 (HexNAc)1 (Fuc)1 + (Man)3(GlcNAc)2	1	1	1						1851.74	1851.74	1851.74	1851.74	0.0030211	0.0059485	0.0040461	#REF!	#REF!	#REF!			21
		22	(HexNAc)2 (Fuc)1 + (Man)3(GlcNAc)2		2	1						1892.76	1892.77	1892.77	1892.77	11.7942	9.75157	9.96763	0.0022279	0.0039593	0.0047891	10.5045	1.12218	10.6828			N-22	(HexNAc)2 (Fuc)1 + (Man)3(GlcNAc)2		2	1						1892.76	1892.77	1892.77	1892.77	0.0022279	0.0039593	0.0047891	#REF!	#REF!	#REF!			22
		23	(Hex)1 (HexNAc)2 + (Man)3(GlcNAc)2	1	2							1908.76	1908.76	1908.76	1908.76	0.224651	0.164175	0.175637	-0.0033196	0.0038927	3.04e-05	0.188154	0.0321226	17.0725			N-23	(Hex)1 (HexNAc)2 + (Man)3(GlcNAc)2	1	2							1908.76	1908.76	1908.76	1908.76	-0.0033196	0.0038927	3.04e-05	#REF!	#REF!	#REF!			23
		24	(HexNAc)3 + (Man)3(GlcNAc)2		3							1949.79	N.D.	1949.77	1949.77	0	0.0865114	0.0791268	#VALUE!	-0.0118618	-0.018426	0.0552128	0.047958	86.8604			N-24	(HexNAc)3 + (Man)3(GlcNAc)2		3							1949.79	N.D.	1949.77	1949.77	-	-0.0118618	-0.018426	#REF!	#REF!	#REF!			24
		25	(Hex)2 (HexNAc)1 (Fuc)1 + (Man)3(GlcNAc)2	2	1	1						2013.79	2013.79	2013.8	2013.79	0.813847	0.716526	0.747496	-0.0056925	0.0042954	-0.0042869	0.75929	0.049721	6.54836			N-25	(Hex)2 (HexNAc)1 (Fuc)1 + (Man)3(GlcNAc)2	2	1	1						2013.79	2013.79	2013.8	2013.79	-0.0056925	0.0042954	-0.0042869	#REF!	#REF!	#REF!			25
		26	(Hex)1 (HexNAc)2 (Fuc)1 + (Man)3(GlcNAc)2	1	2	1						2054.82	2054.82	2054.82	2054.82	4.10764	3.43963	3.42923	0.0004446	0.0074927	0.0044087	3.65883	0.388712	10.6239			N-26	(Hex)1 (HexNAc)2 (Fuc)1 + (Man)3(GlcNAc)2	1	2	1						2054.82	2054.82	2054.82	2054.82	0.0004446	0.0074927	0.0044087	#REF!	#REF!	#REF!			26
		27	(Hex)2 (HexNAc)2 + (Man)3(GlcNAc)2	2	2							2070.81	2070.81	2070.81	2070.81	0.957981	0.714168	0.762146	-0.006093	-0.0010179	-0.0016613	0.811432	0.129163	15.9179			N-27	(Hex)2 (HexNAc)2 + (Man)3(GlcNAc)2	2	2							2070.81	2070.81	2070.81	2070.81	-0.006093	-0.0010179	-0.0016613	#REF!	#REF!	#REF!	*α2-3Neuraminidase		27
		29	(Hex)3 (HexNAc)1 (Fuc)1 + (Man)3(GlcNAc)2	3	1	1						2175.84	2175.83	2175.84	2175.83	0.285687	0.260958	0.246732	-0.0177167	1.78e-05	-0.0186308	0.264459	0.0197121	7.45373			N-28	(Hex)3 (HexNAc)1 (Fuc)1 + (Man)3(GlcNAc)2	3	1	1						2175.84	2175.83	2175.84	2175.83	-0.0177167	1.78e-05	-0.0186308	#REF!	#REF!	#REF!			29
		31	(Hex)1 (HexNAc)2 (Fuc)2 + (Man)3(GlcNAc)2	1	2	2						2200.88	2200.86	2200.87	2200.86	0.239051	0.21436	0.185085	-0.0140279	-0.0032753	-0.0134785	0.212832	0.0270155	12.6933			N-29	(Hex)1 (HexNAc)2 (Fuc)2 + (Man)3(GlcNAc)2	1	2	2						2200.88	2200.86	2200.87	2200.86	-0.0140279	-0.0032753	-0.0134785	#REF!	#REF!	#REF!			31
		32	(Hex)2 (HexNAc)2 (Fuc)1 + (Man)3(GlcNAc)2	2	2	1						2216.87	2216.87	2216.87	2216.87	5.76185	4.77027	5.0414	0.0009767	0.0044488	0.0041302	5.19117	0.512477	9.87208			N-30	(Hex)2 (HexNAc)2 (Fuc)1 + (Man)3(GlcNAc)2	2	2	1						2216.87	2216.87	2216.87	2216.87	0.0009767	0.0044488	0.0041302	#REF!	#REF!	#REF!	*α2-3Neuraminidase		32
		33	(Hex)3 (HexNAc)2 + (Man)3(GlcNAc)2	3	2							2232.87	2232.84	2232.86	2232.87	0.0857987	0.0639196	0.0753038	-0.0250544	-0.0088621	0.0006504	0.0750074	0.0109426	14.5887			N-31	(Hex)3 (HexNAc)2 + (Man)3(GlcNAc)2	3	2							2232.87	2232.84	2232.86	2232.87	-0.0250544	-0.0088621	0.0006504	#REF!	#REF!	#REF!			33
		34	(Hex)1 (HexNAc)3 (Fuc)1 + (Man)3(GlcNAc)2	1	3	1						2257.9	2257.89	2257.9	2257.89	2.11643	1.92805	1.95769	-0.007296	6.18e-05	-0.0051546	2.00073	0.101297	5.06299			N-32	(Hex)1 (HexNAc)3 (Fuc)1 + (Man)3(GlcNAc)2	1	3	1						2257.9	2257.89	2257.9	2257.89	-0.007296	6.18e-05	-0.0051546	#REF!	#REF!	#REF!			34
		35	(Hex)2(HexNAc)3+(Man)3(GlcNAc)2	2	3							2273.89	2273.89	2273.88	2273.89	0.602503	0.484616	0.479843	-0.0012128	-0.0085951	-0.0028988	0.522321	0.069481	13.3024			N-33	(Hex)2(HexNAc)3+(Man)3(GlcNAc)2	2	3							2273.89	2273.89	2273.88	2273.89	-0.0012128	-0.0085951	-0.0028988	#REF!	#REF!	#REF!			35
		36	(HexNAc)4 (Fuc)1 + (Man)3(GlcNAc)2		4	1						2298.92	2298.9	2298.91	2298.91	0.472095	0.408324	0.384512	-0.0251014	-0.0163466	-0.0121933	0.421644	0.0452855	10.7402			N-34	(HexNAc)4 (Fuc)1 + (Man)3(GlcNAc)2		4	1						2298.92	2298.9	2298.91	2298.91	-0.0251014	-0.0163466	-0.0121933	#REF!	#REF!	#REF!			36
		37	(Hex)2 (HexNAc)2 (Fuc)2 + (Man)3(GlcNAc)2	2	2	2						2362.93	2362.92	2362.93	2362.93	0.363422	0.341994	0.341892	-0.0071278	0.005734	0.0016841	0.349102	0.0124011	3.55229			N-35	(Hex)2 (HexNAc)2 (Fuc)2 + (Man)3(GlcNAc)2	2	2	2						2362.93	2362.92	2362.93	2362.93	-0.0071278	0.005734	0.0016841	#REF!	#REF!	#REF!			37
		38	(Hex)4 (HexNAc)2 + (Man)3(GlcNAc)2	4	2							2394.92	N.D.	N.D.	N.D.	0	0	0	#VALUE!	#VALUE!	#VALUE!	0	0	#DIV/0!			N-36	(Hex)4 (HexNAc)2 + (Man)3(GlcNAc)2	4	2							2394.92	N.D.	N.D.	N.D.	-	-	-	-	-	-			38
		39	(Hex)1 (HexNAc)3 (Fuc)2 + (Man)3(GlcNAc)2	1	3	2						2403.95	2403.94	2403.93	2403.95	0.147694	0.128966	0.127987	-0.0174187	-0.0202082	-0.0011419	0.134882	0.0111062	8.23398			N-37	(Hex)1 (HexNAc)3 (Fuc)2 + (Man)3(GlcNAc)2	1	3	2						2403.95	2403.94	2403.93	2403.95	-0.0174187	-0.0202082	-0.0011419	#REF!	#REF!	#REF!			39
		40	(Hex)2 (HexNAc)3 (Fuc)1 + (Man)3(GlcNAc)2	2	3	1						2419.95	2419.95	2419.96	2419.96	8.05852	6.74637	6.97768	0.0052201	0.0087545	0.0081663	7.26085	0.700409	9.64636			N-38	(Hex)2 (HexNAc)3 (Fuc)1 + (Man)3(GlcNAc)2	2	3	1						2419.95	2419.95	2419.96	2419.96	0.0052201	0.0087545	0.0081663	#REF!	#REF!	#REF!			40
		41	(Hex)3 (HexNAc)3 + (Man)3(GlcNAc)2	3	3							2435.94	2435.94	2435.95	2435.96	0.554322	0.488309	0.511919	-0.0014177	0.0060615	0.0122967	0.518184	0.0334493	6.45511			N-39	(Hex)3 (HexNAc)3 + (Man)3(GlcNAc)2	3	3							2435.94	2435.94	2435.95	2435.96	-0.0014177	0.0060615	0.0122967	#REF!	#REF!	#REF!			41
		42	(Hex)1(HexNAc)4 (Fuc)1 + (Man)3(GlcNAc)2	1	4	1						2460.98	N.D.	2460.96	2460.96	0	0.174647	0.196865	#VALUE!	-0.0195745	-0.0193536	0.123837	0.10782	87.0659			N-40	(Hex)1(HexNAc)4 (Fuc)1 + (Man)3(GlcNAc)2	1	4	1						2460.98	N.D.	2460.96	2460.96	-	-0.0195745	-0.0193536	#REF!	#REF!	#REF!			42
		43	(Hex)2 (HexNAc)2 (Fuc)3 + (Man)3(GlcNAc)2	2	2	3						2508.99	N.D.	N.D.	N.D.	0	0	0	#VALUE!	#VALUE!	#VALUE!	0	0	#DIV/0!			N-41	(Hex)2 (HexNAc)2 (Fuc)3 + (Man)3(GlcNAc)2	2	2	3						2508.99	N.D.	N.D.	N.D.	-	-	-	-	-	-			43
		44	(Hex)4 (HexNAc)2 (Fuc)1 + (Man)3(GlcNAc)2	4	2	1						2540.98	N.D.	N.D.	N.D.	0	0	0	#VALUE!	#VALUE!	#VALUE!	0	0	#DIV/0!			N-42	(Hex)4 (HexNAc)2 (Fuc)1 + (Man)3(GlcNAc)2	4	2	1						2540.98	N.D.	N.D.	N.D.	-	-	-	-	-	-			44
		45	(Hex)2 (HexNAc)3 (Fuc)2 + (Man)3(GlcNAc)2	2	3	2						2566.01	2566.02	2566.03	2566.03	0.676328	0.636113	0.651985	0.01334	0.025103	0.0189015	0.654809	0.0202553	3.09331			N-43	(Hex)2 (HexNAc)3 (Fuc)2 + (Man)3(GlcNAc)2	2	3	2						2566.01	2566.02	2566.03	2566.03	0.01334	0.025103	0.0189015	#REF!	#REF!	#REF!			45
		46	(Hex)3 (HexNAc)3 (Fuc)1 + (Man)3(GlcNAc)2	3	3	1						2582	2582.02	2582.03	2582.03	1.61447	1.48825	1.57511	0.0183113	0.026864	0.0243992	1.55928	0.0645808	4.14171			N-44	(Hex)3 (HexNAc)3 (Fuc)1 + (Man)3(GlcNAc)2	3	3	1						2582	2582.02	2582.03	2582.03	0.0183113	0.026864	0.0243992	#REF!	#REF!	#REF!			46
		47	(Hex)2(HexNAc)4 (Fuc)1 + (Man)3(GlcNAc)2	2	4	1						2623.03	2623.02	2623.04	2623.03	0.153104	0.137787	0.129902	-0.0113345	0.0120967	0.0014833	0.140264	0.0117979	8.4112			N-45	(Hex)2(HexNAc)4 (Fuc)1 + (Man)3(GlcNAc)2	2	4	1						2623.03	2623.02	2623.04	2623.03	-0.0113345	0.0120967	0.0014833	#REF!	#REF!	#REF!			47
		48	(Hex)3 (HexNAc)4 + (Man)3(GlcNAc)2	3	4							2639.02	2639.01	2639.04	2639.03	0.123451	0.0905067	0.103636	-0.0140754	0.0177367	0.0034103	0.105865	0.016585	15.6662			N-46	(Hex)3 (HexNAc)4 + (Man)3(GlcNAc)2	3	4							2639.02	2639.01	2639.04	2639.03	-0.0140754	0.0177367	0.0034103	#REF!	#REF!	#REF!			48
		49	(Hex)3 (HexNAc)3 (Fuc)2 + (Man)3(GlcNAc)2	3	3	2						2728.06	N.D.	N.D.	N.D.	0	0	0	#VALUE!	#VALUE!	#VALUE!	0	0	#DIV/0!			N-47	(Hex)3 (HexNAc)3 (Fuc)2 + (Man)3(GlcNAc)2	3	3	2						2728.06	N.D.	N.D.	N.D.	-	-	-	-	-	-			49
		50	(Hex)3 (HexNAc)4 (Fuc)1 + (Man)3(GlcNAc)2	3	4	1						2785.08	2785.11	2785.12	2785.13	0.720662	0.689949	0.760326	0.0253464	0.0385533	0.0436973	0.723646	0.0352833	4.87577			N-48	(Hex)3 (HexNAc)4 (Fuc)1 + (Man)3(GlcNAc)2	3	4	1						2785.08	2785.11	2785.12	2785.13	0.0253464	0.0385533	0.0436973	#REF!	#REF!	#REF!			50
		51	(Hex)4 (HexNAc)4 (Fuc)1 + (Man)3(GlcNAc)2	4	4	1						2947.13	2947.18	2947.19	2947.21	0.609178	0.587294	0.699577	0.0461866	0.0600259	0.0704336	0.632016	0.0595239	9.4181			N-49	(Hex)4 (HexNAc)4 (Fuc)1 + (Man)3(GlcNAc)2	4	4	1						2947.13	2947.18	2947.19	2947.21	0.0461866	0.0600259	0.0704336	#REF!	#REF!	#REF!			51
		52	(Hex)3 (HexNAc)4 (Fuc)2 + (Man)3(GlcNAc)2	3	4	2						2931.14	2931.17	2931.18	N.D.	0.114052	0.0691605	0	0.0341988	0.0403277	#VALUE!	0.0610707	0.0574545	94.0788			N-50	(Hex)3 (HexNAc)4 (Fuc)2 + (Man)3(GlcNAc)2	3	4	2						2931.14	2931.17	2931.18	N.D.	0.0341988	0.0403277	-	#REF!	#REF!	#REF!			52
	Complex/	53	(Hex)1 (HexNAc)1 (NeuAc)1 + (Man)3(GlcNAc)2	1	1		1					2010.8	2010.78	2010.79	2010.79	1.15006	1.06529	0.892499	-0.0200305	-0.0091152	-0.0088223	1.03595	0.131262	12.6708		Complex/	N-51	(Hex)1 (HexNAc)1 (NeuAc)1 + (Man)3(GlcNAc)2	1	1		1					2010.8	2010.78	2010.79	2010.79	-0.0200305	-0.0091152	-0.0088223	#REF!	#REF!	#REF!		Complex/	53
	Hybrid	54	(Hex)1 (HexNAc)1 (Fuc)1 (NeuAc)1 + (Man)3(GlcNAc)2	1	1	1	1					2156.85	2156.84	2156.84	2156.84	1.45825	1.30774	1.27953	-0.0168247	-0.0147049	-0.0131999	1.3485	0.09608	7.12493		Hybrid	N-52	(Hex)1 (HexNAc)1 (Fuc)1 (NeuAc)1 + (Man)3(GlcNAc)2	1	1	1	1					2156.85	2156.84	2156.84	2156.84	-0.0168247	-0.0147049	-0.0131999	#REF!	#REF!	#REF!		Hybrid	54
	(acidic)	55	(Hex)2 (HexNAc)1 (NeuAc)1 + (Man)3(GlcNAc)2	2	1		1					2172.85	2172.83	2172.84	2172.84	1.51896	1.58361	1.14778	-0.015866	-0.0095151	-0.0089808	1.41679	0.2352	16.601		(acidic)	N-53	(Hex)2 (HexNAc)1 (NeuAc)1 + (Man)3(GlcNAc)2	2	1		1					2172.85	2172.83	2172.84	2172.84	-0.015866	-0.0095151	-0.0089808	#REF!	#REF!	#REF!		(acidic)	55
		56	(Hex)2 (HexNAc)1 (NeuGc)1 + (Man)3(GlcNAc)2	2	1			1				2188.84	N.D.	N.D.	N.D.	0	0	0	#VALUE!	#VALUE!	#VALUE!	0	0	#DIV/0!			N-54	(Hex)2 (HexNAc)1 (NeuGc)1 + (Man)3(GlcNAc)2	2	1			1				2188.84	N.D.	N.D.	N.D.	-	-	-	-	-	-			56
		57	(Hex)2 (HexNAc)1 (Fuc)1 (NeuAc)1 + (Man)3(GlcNAc)2	2	1	1	1					2318.91	2318.88	2318.9	2318.89	1.62896	1.52297	1.47487	-0.0217174	-0.0095287	-0.0150512	1.54227	0.0788393	5.11191			N-55	(Hex)2 (HexNAc)1 (Fuc)1 (NeuAc)1 + (Man)3(GlcNAc)2	2	1	1	1					2318.91	2318.88	2318.9	2318.89	-0.0217174	-0.0095287	-0.0150512	#REF!	#REF!	#REF!			57
		58	(Hex)3 (HexNAc)1 (NeuAc)1 + (Man)3(GlcNAc)2	3	1		1					2334.9	2334.88	2334.88	2334.89	1.2694	1.35539	0.901131	-0.0224269	-0.0168276	-0.0068743	1.17531	0.241305	20.5312			N-56	(Hex)3 (HexNAc)1 (NeuAc)1 + (Man)3(GlcNAc)2	3	1		1					2334.9	2334.88	2334.88	2334.89	-0.0224269	-0.0168276	-0.0068743	#REF!	#REF!	#REF!			58
		59	(Hex)1 (HexNAc)2 (Fuc)1 (NeuAc)1 + (Man)3(GlcNAc)2	1	2	1	1					2359.93	2359.92	2359.93	2359.92	0.243515	0.240911	0.219758	-0.0157962	0.0001734	-0.0104291	0.234728	0.0130299	5.55105			N-57	(Hex)1 (HexNAc)2 (Fuc)1 (NeuAc)1 + (Man)3(GlcNAc)2	1	2	1	1					2359.93	2359.92	2359.93	2359.92	-0.0157962	0.0001734	-0.0104291	#REF!	#REF!	#REF!			59
		60	(Hex)2 (HexNAc)2 (NeuAc)1 + (Man)3(GlcNAc)2	2	2		1					2375.93	2375.93	2375.94	2375.93	5.01445	4.12486	4.3553	0.0025975	0.0074507	0.0064806	4.4982	0.46169	10.2639			N-58	(Hex)2 (HexNAc)2 (NeuAc)1 + (Man)3(GlcNAc)2	2	2		1					2375.93	2375.93	2375.94	2375.93	0.0025975	0.0074507	0.0064806	#REF!	#REF!	#REF!	*α2-3Neuraminidase		60
		61	(Hex)2 (HexNAc)1 (Fuc)2 (NeuAc)1 + (Man)3(GlcNAc)2	2	1	2	1					2464.96	2464.88	N.D.	N.D.	0.0977747	0	0	-0.0798842	#VALUE!	#VALUE!	0.0325916	0.0564503	173.205			N-59	(Hex)2 (HexNAc)1 (Fuc)2 (NeuAc)1 + (Man)3(GlcNAc)2	2	1	2	1					2464.96	2464.88	N.D.	N.D.	-0.0798842	-	-	#REF!	#REF!	#REF!			61
		62	(Hex)4 (HexNAc)1 (NeuAc)1 + (Man)3(GlcNAc)2	4	1		1					2496.95	2496.94	N.D.	2496.92	0.109893	0	0.0903329	-0.0161535	#VALUE!	-0.0322852	0.0667418	0.0586217	87.8335			N-60	(Hex)4 (HexNAc)1 (NeuAc)1 + (Man)3(GlcNAc)2	4	1		1					2496.95	2496.94	N.D.	2496.92	-0.0161535	-	-0.0322852	#REF!	#REF!	#REF!			62
		63	(Hex)1 (HexNAc)2 (Fuc)2 (NeuAc)1 + (Man)3(GlcNAc)2	1	2	2	1					2505.99	N.D.	N.D.	N.D.	0	0	0	#VALUE!	#VALUE!	#VALUE!	0	0	#DIV/0!			N-61	(Hex)1 (HexNAc)2 (Fuc)2 (NeuAc)1 + (Man)3(GlcNAc)2	1	2	2	1					2505.99	N.D.	N.D.	N.D.	-	-	-	-	-	-			63
		64	(Hex)2 (HexNAc)2 (Fuc)1 (NeuAc)1 + (Man)3(GlcNAc)2	2	2	1	1					2521.99	2521.99	2522	2522	16.7009	14.3166	15.8334	0.0089997	0.0123455	0.0129026	15.6169	1.20679	7.72747			N-62	(Hex)2 (HexNAc)2 (Fuc)1 (NeuAc)1 + (Man)3(GlcNAc)2	2	2	1	1					2521.99	2521.99	2522	2522	0.0089997	0.0123455	0.0129026	#REF!	#REF!	#REF!	*α2-3Neuraminidase		64
		65	(Hex)3 (HexNAc)2 (NeuAc)1 + (Man)3(GlcNAc)2	3	2		1					2537.98	2538	2538.01	2538	0.82358	0.774392	0.79928	0.0182676	0.0265966	0.0231141	0.799084	0.0245945	3.07784			N-63	(Hex)3 (HexNAc)2 (NeuAc)1 + (Man)3(GlcNAc)2	3	2		1					2537.98	2538	2538.01	2538	0.0182676	0.0265966	0.0231141	#REF!	#REF!	#REF!			65
		66	(Hex)3 (HexNAc)2 (NeuGc)1 + (Man)3(GlcNAc)2	3	2			1				2553.98	N.D.	N.D.	N.D.	0	0	0	#VALUE!	#VALUE!	#VALUE!	0	0	#DIV/0!			N-64	(Hex)3 (HexNAc)2 (NeuGc)1 + (Man)3(GlcNAc)2	3	2			1				2553.98	N.D.	N.D.	N.D.	-	-	-	-	-	-			66
		67	(Hex)1 (HexNAc)3 (Fuc)1 (NeuAc)1 + (Man)3(GlcNAc)2	1	3	1	1					2563.01	2563	2563.02	2563.01	0.197841	0.162799	0.181947	-0.0128059	0.0099698	-0.0061755	0.180863	0.0175464	9.70149			N-65	(Hex)1 (HexNAc)3 (Fuc)1 (NeuAc)1 + (Man)3(GlcNAc)2	1	3	1	1					2563.01	2563	2563.02	2563.01	-0.0128059	0.0099698	-0.0061755	#REF!	#REF!	#REF!			67
		68	(Hex)2 (HexNAc)2 (Fuc)2 (NeuAc)1 + (Man)3(GlcNAc)2	2	2	2	1					2668.04	2668.05	2668.05	2668.07	0.372287	0.361217	0.408631	0.0059136	0.0106277	0.0219628	0.380712	0.0248039	6.51515			N-66	(Hex)2 (HexNAc)2 (Fuc)2 (NeuAc)1 + (Man)3(GlcNAc)2	2	2	2	1					2668.04	2668.05	2668.05	2668.07	0.0059136	0.0106277	0.0219628	#REF!	#REF!	#REF!			68
		69	(Hex)2 (HexNAc)2 (NeuAc)2 + (Man)3(GlcNAc)2	2	2		2					2681.04	2681.06	2681.07	2681.07	2.68385	2.29218	2.59929	0.0206859	0.0261382	0.0248913	2.52511	0.206101	8.16208			N-67	(Hex)2 (HexNAc)2 (NeuAc)2 + (Man)3(GlcNAc)2	2	2		2					2681.04	2681.06	2681.07	2681.07	0.0206859	0.0261382	0.0248913	#REF!	#REF!	#REF!	*α2-3Neuraminidase		69
		70	(Hex)2 (HexNAc)2 (NeuAc)1(NeuGc)1 + (Man)3(GlcNAc)2	2	2		1	1				2697.04	N.D.	2697.06	N.D.	0	0.0642978	0	#VALUE!	0.0241772	#VALUE!	0.0214326	0.0371223	173.205			N-68	(Hex)2 (HexNAc)2 (NeuAc)1(NeuGc)1 + (Man)3(GlcNAc)2	2	2		1	1				2697.04	N.D.	2697.06	N.D.	-	0.0241772	-	#REF!	#REF!	#REF!			70
		72	(Hex)2 (HexNAc)3 (Fuc)1 (NeuAc)1 + (Man)3(GlcNAc)2	2	3	1	1					2725.06	2725.08	2725.09	2725.1	3.54046	3.26077	3.6749	0.0196511	0.0300571	0.0338239	3.49204	0.211268	6.04999			N-69	(Hex)2 (HexNAc)3 (Fuc)1 (NeuAc)1 + (Man)3(GlcNAc)2	2	3	1	1					2725.06	2725.08	2725.09	2725.1	0.0196511	0.0300571	0.0338239	#REF!	#REF!	#REF!			72
		73	(Hex)3 (HexNAc)3 (NeuAc)1 + (Man)3(GlcNAc)2	3	3		1					2741.06	2741.08	2741.1	2741.09	0.763646	0.695694	0.763199	0.0233333	0.0372855	0.0348997	0.740846	0.0391034	5.27821			N-70	(Hex)3 (HexNAc)3 (NeuAc)1 + (Man)3(GlcNAc)2	3	3		1					2741.06	2741.08	2741.1	2741.09	0.0233333	0.0372855	0.0348997	#REF!	#REF!	#REF!			73
		74	(Hex)2 (HexNAc)2 (Fuc)1 (NeuAc)2 + (Man)3(GlcNAc)2 lacton	2	2	1	2		1			2795.07	2795.09	2795.09	2795.11	0.198289	0.170522	0.190784	0.0185644	0.0117152	0.0348324	0.186532	0.0143636	7.70031			N-71	(Hex)2 (HexNAc)2 (Fuc)1 (NeuAc)2 + (Man)3(GlcNAc)2 lacton	2	2	1	2		1			2795.07	2795.09	2795.09	2795.11	0.0185644	0.0117152	0.0348324	#REF!	#REF!	#REF!			74
		75	(Hex)2 (HexNAc)2 (Fuc)1 (NeuAc)2 + (Man)3(GlcNAc)2	2	2	1	2					2827.1	2827.13	2827.14	2827.14	5.24473	4.81787	5.72373	0.0264345	0.0375713	0.0388065	5.26211	0.453181	8.61215			N-72	(Hex)2 (HexNAc)2 (Fuc)1 (NeuAc)2 + (Man)3(GlcNAc)2	2	2	1	2					2827.1	2827.13	2827.14	2827.14	0.0264345	0.0375713	0.0388065	#REF!	#REF!	#REF!	*α2-3Neuraminidase		75
		76	(Hex)3 (HexNAc)2 (NeuAc)2 + (Man)3(GlcNAc)2	3	2		2					2843.1	2843.12	2843.13	2843.14	0.241067	0.230171	0.2672	0.0229297	0.0352793	0.040926	0.246146	0.0190302	7.73126			N-73	(Hex)3 (HexNAc)2 (NeuAc)2 + (Man)3(GlcNAc)2	3	2		2					2843.1	2843.12	2843.13	2843.14	0.0229297	0.0352793	0.040926	#REF!	#REF!	#REF!			76
		77	(Hex)2 (HexNAc)2 (Fuc)1(NeuGc)2 + (Man)3(GlcNAc)2	2	2	1		2				2859.09	N.D.	N.D.	2859.12	0	0	0.0330296	#VALUE!	#VALUE!	0.0271921	0.0110099	0.0190696	173.205			N-74	(Hex)2 (HexNAc)2 (Fuc)1(NeuGc)2 + (Man)3(GlcNAc)2	2	2	1		2				2859.09	N.D.	N.D.	2859.12	-	-	0.0271921	#REF!	#REF!	#REF!			77
		78	(Hex)3 (HexNAc)3 (Fuc)1 (NeuAc)1 + (Man)3(GlcNAc)2	3	3	1	1					2887.12	2887.16	2887.17	2887.17	2.39195	2.22533	2.69718	0.0382261	0.0529751	0.055401	2.43815	0.239297	9.81469			N-75	(Hex)3 (HexNAc)3 (Fuc)1 (NeuAc)1 + (Man)3(GlcNAc)2	3	3	1	1					2887.12	2887.16	2887.17	2887.17	0.0382261	0.0529751	0.055401	#REF!	#REF!	#REF!			78
		79	(Hex)3 (HexNAc)3 (Fuc)1 (NeuGc)1 + (Man)3(GlcNAc)2	3	3	1		1				2903.11	2903.13	2903.15	2903.16	0.112325	0.0856359	0.0943129	0.014979	0.0377512	0.0460189	0.0974246	0.0136139	13.9738			N-76	(Hex)3 (HexNAc)3 (Fuc)1 (NeuGc)1 + (Man)3(GlcNAc)2	3	3	1		1				2903.11	2903.13	2903.15	2903.16	0.014979	0.0377512	0.0460189	#REF!	#REF!	#REF!			79
		80	(Hex)3 (HexNAc)2 (Fuc)1 (NeuAc)2 + (Man)3(GlcNAc)2	3	2	1	2					2989.15	N.D.	N.D.	N.D.	0	0	0	#VALUE!	#VALUE!	#VALUE!	0	0	#DIV/0!			N-77	(Hex)3 (HexNAc)2 (Fuc)1 (NeuAc)2 + (Man)3(GlcNAc)2	3	2	1	2					2989.15	N.D.	N.D.	N.D.	-	-	-	-	-	-			80
		81	(Hex)2 (HexNAc)3 (Fuc)1 (NeuAc)2 + (Man)3(GlcNAc)2	2	3	1	2					3030.18	3030.23	3030.24	3030.25	0.463673	0.414004	0.515292	0.0471937	0.0618353	0.0689541	0.464323	0.0506471	10.9077			N-78	(Hex)2 (HexNAc)3 (Fuc)1 (NeuAc)2 + (Man)3(GlcNAc)2	2	3	1	2					3030.18	3030.23	3030.24	3030.25	0.0471937	0.0618353	0.0689541	#REF!	#REF!	#REF!			81
		82	(Hex)3 (HexNAc)3 (Fuc)2 (NeuAc)1 + (Man)3(GlcNAc)2	3	3	2	1					3033.18	N.D.	3033.23	3033.25	0	0.11617	0.128187	#VALUE!	0.0511482	0.0733253	0.0814523	0.0707952	86.9162			N-79	(Hex)3 (HexNAc)3 (Fuc)2 (NeuAc)1 + (Man)3(GlcNAc)2	3	3	2	1					3033.18	N.D.	3033.23	3033.25	-	0.0511482	0.0733253	#REF!	#REF!	#REF!			82
		83	(Hex)3 (HexNAc)3 (NeuAc)2 + (Man)3(GlcNAc)2	3	3		2					3046.18	3046.23	3046.25	3046.25	0.633955	0.546289	0.696607	0.0598353	0.073081	0.0784665	0.625617	0.0755052	12.0689			N-80	(Hex)3 (HexNAc)3 (NeuAc)2 + (Man)3(GlcNAc)2	3	3		2					3046.18	3046.23	3046.25	3046.25	0.0598353	0.073081	0.0784665	#REF!	#REF!	#REF!			83
		84	(Hex)4 (HexNAc)4 (NeuAc)1 + (Man)3(GlcNAc)2	4	4		1					3106.19	3106.25	3106.28	3106.27	0.135204	0.107149	0.126984	0.0623889	0.0849506	0.0770117	0.123113	0.0144227	11.7151			N-81	(Hex)4 (HexNAc)4 (NeuAc)1 + (Man)3(GlcNAc)2	4	4		1					3106.19	3106.25	3106.28	3106.27	0.0623889	0.0849506	0.0770117	#REF!	#REF!	#REF!			84
		85	(Hex)3 (HexNAc)3 (Fuc)1 (NeuAc)2 + (Man)3(GlcNAc)2	3	3	1	2					3192.23	3192.31	3192.33	3192.34	1.34793	1.32062	1.76383	0.0794512	0.100519	0.107633	1.47746	0.248383	16.8115			N-82	(Hex)3 (HexNAc)3 (Fuc)1 (NeuAc)2 + (Man)3(GlcNAc)2	3	3	1	2					3192.23	3192.31	3192.33	3192.34	0.0794512	0.100519	0.107633	#REF!	#REF!	#REF!			85
		86	(Hex)3 (HexNAc)3 (Fuc)1 (NeuAc)1 (NeuGc)1 + (Man)3(GlcNAc)2	3	3	1	1	1				3208.23	3208.3	N.D.	3208.34	0.0848955	0	0.0660297	0.0717816	#VALUE!	0.111734	0.0503084	0.0445778	88.6091			N-83	(Hex)3 (HexNAc)3 (Fuc)1 (NeuAc)1 (NeuGc)1 + (Man)3(GlcNAc)2	3	3	1	1	1				3208.23	3208.3	N.D.	3208.34	0.0717816	-	0.111734	#REF!	#REF!	#REF!			86
		87	(Hex)4 (HexNAc)4 (Fuc)1 (NeuAc)1 + (Man)3(GlcNAc)2	4	4	1	1					3252.25	3252.34	3252.37	3252.37	1.00486	1.00052	1.3204	0.0916865	0.115339	0.124166	1.1086	0.183443	16.5473			N-84	(Hex)4 (HexNAc)4 (Fuc)1 (NeuAc)1 + (Man)3(GlcNAc)2	4	4	1	1					3252.25	3252.34	3252.37	3252.37	0.0916865	0.115339	0.124166	#REF!	#REF!	#REF!			87
		89	(Hex)3 (HexNAc)3 (Fuc)2 (NeuAc)2 + (Man)3(GlcNAc)2	3	3	2	2					3338.29	3338.35	3338.39	3338.41	0.0602126	0.0602051	0.0863275	0.0627649	0.0952784	0.115629	0.0689151	0.0150796	21.8814			N-85	(Hex)3 (HexNAc)3 (Fuc)2 (NeuAc)2 + (Man)3(GlcNAc)2	3	3	2	2					3338.29	3338.35	3338.39	3338.41	0.0627649	0.0952784	0.115629	#REF!	#REF!	#REF!			89
		90	(Hex)3 (HexNAc)3 (NeuAc)3 + (Man)3(GlcNAc)2	3	3		3					3351.29	3351.4	3351.42	3351.43	1.88482	1.7965	2.53111	0.111252	0.129245	0.140924	2.07081	0.401072	19.3679			N-86	(Hex)3 (HexNAc)3 (NeuAc)3 + (Man)3(GlcNAc)2	3	3		3					3351.29	3351.4	3351.42	3351.43	0.111252	0.129245	0.140924	#REF!	#REF!	#REF!			90
		92	(Hex)4 (HexNAc)4 (Fuc)2 (NeuAc)1 + (Man)3(GlcNAc)2	4	4	2	1					3398.31	3398.45	N.D.	3398.42	0.0566656	0	0.0804505	0.145443	#VALUE!	0.113318	0.0457054	0.04133	90.4269			N-87	(Hex)4 (HexNAc)4 (Fuc)2 (NeuAc)1 + (Man)3(GlcNAc)2	4	4	2	1					3398.31	3398.45	N.D.	3398.42	0.145443	-	0.113318	#REF!	#REF!	#REF!			92
		93	(Hex)3 (HexNAc)3 (NeuGc)3 + (Man)3(GlcNAc)2	3	3			3				3399.28	N.D.	3399.43	N.D.	0	0.042072	0	#VALUE!	0.155818	#VALUE!	0.014024	0.0242903	173.205			N-88	(Hex)3 (HexNAc)3 (NeuGc)3 + (Man)3(GlcNAc)2	3	3			3				3399.28	N.D.	3399.43	N.D.	-	0.155818	-	#REF!	#REF!	#REF!			93
		94	(Hex)4 (HexNAc)4 (NeuAc)2 + (Man)3(GlcNAc)2	4	4		2					3411.31	3411.42	3411.45	3411.47	0.109104	0.107177	0.14686	0.11201	0.145591	0.161593	0.121047	0.0223756	18.4851			N-89	(Hex)4 (HexNAc)4 (NeuAc)2 + (Man)3(GlcNAc)2	4	4		2					3411.31	3411.42	3411.45	3411.47	0.11201	0.145591	0.161593	#REF!	#REF!	#REF!			94
		95	(Hex)3 (HexNAc)3 (Fuc)1 (NeuAc)3 + (Man)3(GlcNAc)2	3	3	1	3					3497.35	3497.47	3497.51	3497.53	0.399956	0.433044	0.649204	0.123624	0.157478	0.181045	0.494068	0.135366	27.3983			N-90	(Hex)3 (HexNAc)3 (Fuc)1 (NeuAc)3 + (Man)3(GlcNAc)2	3	3	1	3					3497.35	3497.47	3497.51	3497.53	0.123624	0.157478	0.181045	#REF!	#REF!	#REF!			95
		97	(Hex)4 (HexNAc)4 (Fuc)1(NeuAc)2 + (Man)3(GlcNAc)2	4	4	1	2					3557.37	3557.52	3557.56	3557.58	0.822205	0.925591	1.30608	0.151204	0.191046	0.211937	1.01796	0.254818	25.0323			N-91	(Hex)4 (HexNAc)4 (Fuc)1(NeuAc)2 + (Man)3(GlcNAc)2	4	4	1	2					3557.37	3557.52	3557.56	3557.58	0.151204	0.191046	0.211937	#REF!	#REF!	#REF!			97
		98	(Hex)3 (HexNAc)3 (NeuAc)4 + (Man)3(GlcNAc)2	3	3		4					3656.41	3656.57	3656.62	3656.62	0.233257	0.229466	0.345362	0.165417	0.209817	0.214821	0.269362	0.0658457	24.4451			N-92	(Hex)3 (HexNAc)3 (NeuAc)4 + (Man)3(GlcNAc)2	3	3		4					3656.41	3656.57	3656.62	3656.62	0.165417	0.209817	0.214821	#REF!	#REF!	#REF!			98
		99	(Hex)3 (HexNAc)3 (NeuAc)3 (NeuGc)1 + (Man)3(GlcNAc)2	3	3		3	1				3672.4	N.D.	N.D.	N.D.	0	0	0	#VALUE!	#VALUE!	#VALUE!	0	0	#DIV/0!			N-93	(Hex)3 (HexNAc)3 (NeuAc)3 (NeuGc)1 + (Man)3(GlcNAc)2	3	3		3	1				3672.4	N.D.	N.D.	N.D.	-	-	-	-	-	-			99
		100	(Hex)4 (HexNAc)4 (Fuc)2(NeuAc)2 + (Man)3(GlcNAc)2	4	4	2	2					3703.42	N.D.	3703.63	3703.64	0	0.030945	0.0388188	#VALUE!	0.207299	0.219027	0.0232546	0.0205203	88.2418			N-94	(Hex)4 (HexNAc)4 (Fuc)2(NeuAc)2 + (Man)3(GlcNAc)2	4	4	2	2					3703.42	N.D.	3703.63	3703.64	-	0.207299	0.219027	#REF!	#REF!	#REF!			100
		101	(Hex)4 (HexNAc)4 (NeuAc)3 + (Man)3(GlcNAc)2	4	4		3					3716.42	3716.59	3716.66	3716.65	0.0528414	0.0463198	0.0620217	0.167851	0.238913	0.230395	0.0537276	0.00788837	14.6821			N-95	(Hex)4 (HexNAc)4 (NeuAc)3 + (Man)3(GlcNAc)2	4	4		3					3716.42	3716.59	3716.66	3716.65	0.167851	0.238913	0.230395	#REF!	#REF!	#REF!			101
		102	(Hex)4 (HexNAc)4 (Fuc)1 (NeuAc)3 + (Man)3(GlcNAc)2	4	4	1	3					3862.48	3862.69	3862.76	3862.78	0.308945	0.374252	0.533631	0.20873	0.281482	0.300235	0.405609	0.115579	28.4951			N-96	(Hex)4 (HexNAc)4 (Fuc)1 (NeuAc)3 + (Man)3(GlcNAc)2	4	4	1	3					3862.48	3862.69	3862.76	3862.78	0.20873	0.281482	0.300235	#REF!	#REF!	#REF!			102
		104	(Hex)4 (HexNAc)4 (NeuAc)4 + (Man)3(GlcNAc)2	4	4		4					4021.54	N.D.	4021.87	N.D.	0	0.025896	0	#VALUE!	0.330522	#VALUE!	0.00863199	0.014951	173.205			N-97	(Hex)4 (HexNAc)4 (NeuAc)4 + (Man)3(GlcNAc)2	4	4		4					4021.54	N.D.	4021.87	N.D.	-	0.330522	-	#REF!	#REF!	#REF!			104
													23	19	24																							22	17	20
			Total number of peaks (mass range 1150-4050)		72	49							206	198	211													Total number of peaks (mass range 1150-4050)		72	49							206	198	211
			Number of assigned masses		10	10							81	85	80													Number of assigned masses		10	10							78	83	80
			(%)		13.89	20.41							39.3204	42.9293	37.9147													(%)		13.89	20.41							37.8641	41.9192	37.9147
[truncated: 22 more columns]
