# Supplementary material for: Comprehensive Glycomics of a Multistep Human Brain Tumor Model Reveals Specific Glycosylation Patterns Related to Malignancy
Source: PLoS One. 2015 Jul 1;10(7):e0128300. doi: 10.1371/journal.pone.0128300 (PMC4488535; doi:10.1371/journal.pone.0128300)
Supplement: S10 Table — (XLSX) [file pone.0128300.s024.xlsx]

## Sheet: N-glycan(TSRA)150324チェック済
	new		reducing end : hemiacetal derivertized with aoWR tag.																									reducing end : hemiacetal derivertized with aoWR tag.																				old
	1x10^6cells		All signals were detected as protone adducts [M+H]+ in positive ion mode.	Hex	HexNAc	Fuc	Neu5Ac	Neu5Gc	lactone	Ac	WR+H															100ug protein		All signals were detected as protone adducts [M+H]+ in positive ion mode.	Hex	HexNAc	Fuc	Neu5Ac	Neu5Gc	lactone	Ac	WR+H
	TSRA			162.053	203.079	146.058	305.115	321.11	32.0262	42.0105	448.231					462	462	462								TSRA			162.053	203.079	146.058	305.115	321.11	32.0262	42.0105	448.231												TSRA
	Class	No	Composition									Theor. m/z	Obsd. m/z			Concentration (pmol/100ug protein)			Tolerance			AVE	SD	CV		Class	No	Composition									Theor. m/z	Obsd. m/z			Tolerance			AVE	SD	CV	Enzymatic digestion for the structural determinatin of glycan isomers	Class	No
													N=1	N=2	N=3	N=1	N=2	N=3	N=1	N=2	N=3																	N=1	N=2	N=3	N=1	N=2	N=3
	Pauci-	1	(Hex)1 (HexNAc)2 (Fuc)1 [M1F]	1	2	1						1162.5	N.D.	N.D.	1162.51	0	0	0.0340757	#VALUE!	#VALUE!	0.0076741	0.0113586	0.0196736	173.205		Pauci-	N-1	(Hex)1 (HexNAc)2 (Fuc)1 [M1F]	1	2	1						1162.5	N.D.	N.D.	1162.51	-	-	0.0076741	#REF!	#REF!	#REF!		Pauci-	1
	mannose	2	(Hex)2 (HexNAc)2 [M2]	2	2							1178.5	1178.49	1178.5	1178.49	0.529739	0.570625	0.568019	-0.0032788	0.0046743	-0.0065068	0.556128	0.02289	4.11596		mannose	N-2	(Hex)2 (HexNAc)2 [M2]	2	2							1178.5	1178.49	1178.5	1178.49	-0.0032788	0.0046743	-0.0065068	#REF!	#REF!	#REF!		mannose	2
		3	(Hex)2 (HexNAc)2 (Fuc)1 [M2F]	2	2	1						1324.55	1324.55	1324.56	1324.55	12.5803	13.2327	13.0055	0.0012679	0.003274	-0.0012505	12.9395	0.331155	2.55925			N-3	(Hex)2 (HexNAc)2 (Fuc)1 [M2F]	2	2	1						1324.55	1324.55	1324.56	1324.55	0.0012679	0.003274	-0.0012505	#REF!	#REF!	#REF!			3
		4	(Hex)3 (HexNAc)2 [M3]	3	2							1340.55	1340.55	1340.55	1340.55	3.41658	3.32191	3.38845	0.0013868	0.0023536	0.0007193	3.37565	0.0486182	1.44026			N-4	(Hex)3 (HexNAc)2 [M3]	3	2							1340.55	1340.55	1340.55	1340.55	0.0013868	0.0023536	0.0007193	#REF!	#REF!	#REF!			4
		5	(Hex)3 (HexNAc)2 (Fuc)1 [M3F]	3	2	1						1486.61	1486.61	1486.61	1486.61	21.8133	22.0767	21.1603	0.0001697	-0.0006698	-0.0008298	21.6835	0.471802	2.17586			N-5	(Hex)3 (HexNAc)2 (Fuc)1 [M3F]	3	2	1						1486.61	1486.61	1486.61	1486.61	0.0001697	-0.0006698	-0.0008298	#REF!	#REF!	#REF!			5
		6	(Hex)4 (HexNAc)2 [M4]	4	2							1502.6	1502.6	1502.6	1502.6	1.17373	1.07569	1.13692	-0.0014802	-0.0021257	0.0008853	1.12878	0.0495255	4.38753			N-6	(Hex)4 (HexNAc)2 [M4]	4	2							1502.6	1502.6	1502.6	1502.6	-0.0014802	-0.0021257	0.0008853	#REF!	#REF!	#REF!			6
		7	(Hex)4 (HexNAc)2 (Fuc)1 [M4F]	4	2	1						1648.66	1648.65	1648.65	1648.66	0.313169	0.288414	0.297956	-0.0132602	-0.0060524	-0.0022074	0.299846	0.0124852	4.16388			N-7	(Hex)4 (HexNAc)2 (Fuc)1 [M4F]	4	2	1						1648.66	1648.65	1648.65	1648.66	-0.0132602	-0.0060524	-0.0022074	#REF!	#REF!	#REF!			7
		8	(Hex)2 (Fuc)1 + (Man)3(GlcNAc)2 [M5F]	2		1						1810.71	1810.71	1810.7	1810.72	0.375967	0.387135	0.364926	-0.0062629	-0.0088625	0.0098924	0.376009	0.0111043	2.95319			N-8	(Hex)2 (Fuc)1 + (Man)3(GlcNAc)2 [M5F]	2		1						1810.71	1810.71	1810.7	1810.72	-0.0062629	-0.0088625	0.0098924	#REF!	#REF!	#REF!			8
	High-	9	(Hex)2 + (Man)3(GlcNAc)2 [M5]	2								1664.65	1664.66	1664.66	1664.66	11.5444	10.7763	11.0827	0.0027918	0.0028758	0.0029862	11.1345	0.38663	3.47237		High-	N-9	(Hex)2 + (Man)3(GlcNAc)2 [M5]	2								1664.65	1664.66	1664.66	1664.66	0.0027918	0.0028758	0.0029862	#REF!	#REF!	#REF!		High-	9
	mannose	10	(Hex)3 + (Man)3(GlcNAc)2 [M6]	3								1826.71	1826.71	1826.7	1826.7	94.6346	92.958	93.0004	-0.0012531	-0.0024876	-0.0028475	93.531	0.955946	1.02206		mannose	N-10	(Hex)3 + (Man)3(GlcNAc)2 [M6]	3								1826.71	1826.71	1826.7	1826.7	-0.0012531	-0.0024876	-0.0028475	#REF!	#REF!	#REF!		mannose	10
		11	(Hex)4 + (Man)3(GlcNAc)2 [M7]	4								1988.76	1988.76	1988.76	1988.76	62.1063	61.1598	59.9651	-0.0034377	-0.0022174	-0.0027258	61.077	1.07299	1.75677			N-11	(Hex)4 + (Man)3(GlcNAc)2 [M7]	4								1988.76	1988.76	1988.76	1988.76	-0.0034377	-0.0022174	-0.0027258	#REF!	#REF!	#REF!			11
		12	(Hex)5 + (Man)3(GlcNAc)2 [M8]	5								2150.81	2150.8	2150.8	2150.8	94.0513	91.2297	90.4149	-0.0076392	-0.0079252	-0.0086182	91.8986	1.90828	2.07651			N-12	(Hex)5 + (Man)3(GlcNAc)2 [M8]	5								2150.81	2150.8	2150.8	2150.8	-0.0076392	-0.0079252	-0.0086182	#REF!	#REF!	#REF!			12
		13	(Hex)6 + (Man)3(GlcNAc)2 [M9]	6								2312.86	2312.86	2312.86	2312.86	97.7016	94.7953	95.2735	-0.0055655	-0.0063593	-0.0066758	95.9235	1.55841	1.62464			N-13	(Hex)6 + (Man)3(GlcNAc)2 [M9]	6								2312.86	2312.86	2312.86	2312.86	-0.0055655	-0.0063593	-0.0066758	#REF!	#REF!	#REF!			13
		14	(Hex)7 + (Man)3(GlcNAc)2 [M9+Glc]	7								2474.92	N.D.	N.D.	N.D.	0	0	0	#VALUE!	#VALUE!	#VALUE!	0	0	#DIV/0!			N-14	(Hex)7 + (Man)3(GlcNAc)2 [M9+Glc]	7								2474.92	N.D.	N.D.	N.D.	-	-	-	-	-	-			14
		15	(Hex)8 + (Man)3(GlcNAc)2 [M9+2Glc]	8								2636.97	2636.97	N.D.	2637	0.05177	0	0.0600802	-0.0009433	#VALUE!	0.0292227	0.0372834	0.0325546	87.3167			N-15	(Hex)8 + (Man)3(GlcNAc)2 [M9+2Glc]	8								2636.97	2636.97	N.D.	2637	-0.0009433	-	0.0292227	#REF!	#REF!	#REF!			15
		16	(Hex)9+ (Man)3(GlcNAc)2 [M9+3Glc]	9								2799.02	N.D.	N.D.	N.D.	0	0	0	#VALUE!	#VALUE!	#VALUE!	0	0	#DIV/0!			N-16	(Hex)9+ (Man)3(GlcNAc)2 [M9+3Glc]	9								2799.02	N.D.	N.D.	N.D.	-	-	-	-	-	-			16
	Complex/	17	(HexNAc)1 + (Man)3(GlcNAc)2		1							1543.63	1543.62	1543.61	1543.62	0.296366	0.27301	0.287605	-0.0054568	-0.0141269	-0.0028994	0.285661	0.0117985	4.13024		Complex/	N-17	(HexNAc)1 + (Man)3(GlcNAc)2		1							1543.63	1543.62	1543.61	1543.62	-0.0054568	-0.0141269	-0.0028994	#REF!	#REF!	#REF!		Complex/	17
	Hybrid	18	(HexNAc)1 (Fuc)1 + (Man)3(GlcNAc)2		1	1						1689.69	1689.69	1689.69	1689.69	3.83475	3.67597	3.87713	0.001653	0.0028034	0.0034272	3.79595	0.106041	2.79353		Hybrid	N-18	(HexNAc)1 (Fuc)1 + (Man)3(GlcNAc)2		1	1						1689.69	1689.69	1689.69	1689.69	0.001653	0.0028034	0.0034272	#REF!	#REF!	#REF!		Hybrid	18
	(neutral)	19	(Hex)1 (HexNAc)1 + (Man)3(GlcNAc)2	1	1							1705.68	1705.68	1705.68	1705.68	0.392597	0.423061	0.371367	-0.0041079	-0.003556	0.0004705	0.395675	0.0259839	6.56698		(neutral)	N-19	(Hex)1 (HexNAc)1 + (Man)3(GlcNAc)2	1	1							1705.68	1705.68	1705.68	1705.68	-0.0041079	-0.003556	0.0004705	#REF!	#REF!	#REF!		(neutral)	19
		20	(HexNAc)2 + (Man)3(GlcNAc)2		2							1746.71	1746.7	1746.7	1746.7	0.243907	0.217719	0.257382	-0.0075266	-0.0116538	-0.0085767	0.239669	0.0201682	8.41499			N-20	(HexNAc)2 + (Man)3(GlcNAc)2		2							1746.71	1746.7	1746.7	1746.7	-0.0075266	-0.0116538	-0.0085767	#REF!	#REF!	#REF!			20
		21	(Hex)1 (HexNAc)1 (Fuc)1 + (Man)3(GlcNAc)2	1	1	1						1851.74	1851.74	1851.74	1851.75	1.8224	1.82085	1.94964	0.004062	0.0047506	0.0126955	1.8643	0.0739113	3.96457			N-21	(Hex)1 (HexNAc)1 (Fuc)1 + (Man)3(GlcNAc)2	1	1	1						1851.74	1851.74	1851.74	1851.75	0.004062	0.0047506	0.0126955	#REF!	#REF!	#REF!			21
		22	(HexNAc)2 (Fuc)1 + (Man)3(GlcNAc)2		2	1						1892.76	1892.77	1892.77	1892.77	9.55537	9.42463	9.76791	0.0038905	0.0033082	0.0048929	9.58264	0.173258	1.80804			N-22	(HexNAc)2 (Fuc)1 + (Man)3(GlcNAc)2		2	1						1892.76	1892.77	1892.77	1892.77	0.0038905	0.0033082	0.0048929	#REF!	#REF!	#REF!			22
		23	(Hex)1 (HexNAc)2 + (Man)3(GlcNAc)2	1	2							1908.76	1908.73	1908.76	1908.75	0.151804	0.142919	0.138292	-0.0269131	0.0025457	-0.0082216	0.144338	0.00686724	4.75774			N-23	(Hex)1 (HexNAc)2 + (Man)3(GlcNAc)2	1	2							1908.76	1908.73	1908.76	1908.75	-0.0269131	0.0025457	-0.0082216	#REF!	#REF!	#REF!			23
		24	(HexNAc)3 + (Man)3(GlcNAc)2		3							1949.79	1949.7	1949.76	N.D.	0.0645564	0.0671688	0	-0.0823105	-0.0306099	#VALUE!	0.0439084	0.0380482	86.6536			N-24	(HexNAc)3 + (Man)3(GlcNAc)2		3							1949.79	1949.7	1949.76	N.D.	-0.0823105	-0.0306099	-	#REF!	#REF!	#REF!			24
		25	(Hex)2 (HexNAc)1 (Fuc)1 + (Man)3(GlcNAc)2	2	1	1						2013.79	2013.79	2013.79	2013.8	1.28638	1.14997	1.2207	-0.0016666	-0.0037233	0.0065122	1.21902	0.0682233	5.59658			N-25	(Hex)2 (HexNAc)1 (Fuc)1 + (Man)3(GlcNAc)2	2	1	1						2013.79	2013.79	2013.79	2013.8	-0.0016666	-0.0037233	0.0065122	#REF!	#REF!	#REF!			25
		26	(Hex)1 (HexNAc)2 (Fuc)1 + (Man)3(GlcNAc)2	1	2	1						2054.82	2054.82	2054.82	2054.82	4.26962	3.70437	4.06251	0.0048407	0.0032555	0.0068552	4.01217	0.285972	7.12761			N-26	(Hex)1 (HexNAc)2 (Fuc)1 + (Man)3(GlcNAc)2	1	2	1						2054.82	2054.82	2054.82	2054.82	0.0048407	0.0032555	0.0068552	#REF!	#REF!	#REF!			26
		27	(Hex)2 (HexNAc)2 + (Man)3(GlcNAc)2	2	2							2070.81	2070.81	2070.81	2070.82	2.18438	1.89561	2.18986	-0.0016781	-0.0039866	0.003698	2.08995	0.168327	8.05413			N-27	(Hex)2 (HexNAc)2 + (Man)3(GlcNAc)2	2	2							2070.81	2070.81	2070.81	2070.82	-0.0016781	-0.0039866	0.003698	#REF!	#REF!	#REF!	*α2-3Neuraminidase		27
		29	(Hex)3 (HexNAc)1 (Fuc)1 + (Man)3(GlcNAc)2	3	1	1						2175.84	2175.83	2175.84	2175.85	0.382117	0.385775	0.404551	-0.0090852	-0.0030144	0.0024268	0.390814	0.012036	3.07972			N-28	(Hex)3 (HexNAc)1 (Fuc)1 + (Man)3(GlcNAc)2	3	1	1						2175.84	2175.83	2175.84	2175.85	-0.0090852	-0.0030144	0.0024268	#REF!	#REF!	#REF!			29
		31	(Hex)1 (HexNAc)2 (Fuc)2 + (Man)3(GlcNAc)2	1	2	2						2200.88	2200.87	2200.86	2200.88	0.48519	0.420888	0.470151	-0.0033495	-0.0135728	-2.37e-05	0.458743	0.0336348	7.33194			N-29	(Hex)1 (HexNAc)2 (Fuc)2 + (Man)3(GlcNAc)2	1	2	2						2200.88	2200.87	2200.86	2200.88	-0.0033495	-0.0135728	-2.37e-05	#REF!	#REF!	#REF!			31
		32	(Hex)2 (HexNAc)2 (Fuc)1 + (Man)3(GlcNAc)2	2	2	1						2216.87	2216.87	2216.87	2216.87	17.0444	16.5476	18.0752	0.0004973	-0.0009473	0.0034283	17.2224	0.779187	4.52427			N-30	(Hex)2 (HexNAc)2 (Fuc)1 + (Man)3(GlcNAc)2	2	2	1						2216.87	2216.87	2216.87	2216.87	0.0004973	-0.0009473	0.0034283	#REF!	#REF!	#REF!	*α2-3Neuraminidase		32
		33	(Hex)3 (HexNAc)2 + (Man)3(GlcNAc)2	3	2							2232.87	2232.85	2232.86	2232.87	0.0683166	0.0646398	0.0656698	-0.0138806	-0.002814	0.0057101	0.0662088	0.00189672	2.86476			N-31	(Hex)3 (HexNAc)2 + (Man)3(GlcNAc)2	3	2							2232.87	2232.85	2232.86	2232.87	-0.0138806	-0.002814	0.0057101	#REF!	#REF!	#REF!			33
		34	(Hex)1 (HexNAc)3 (Fuc)1 + (Man)3(GlcNAc)2	1	3	1						2257.9	2257.88	2257.9	2257.88	0.314316	0.262436	0.330487	-0.0136696	0.0030144	-0.013344	0.302413	0.0355528	11.7564			N-32	(Hex)1 (HexNAc)3 (Fuc)1 + (Man)3(GlcNAc)2	1	3	1						2257.9	2257.88	2257.9	2257.88	-0.0136696	0.0030144	-0.013344	#REF!	#REF!	#REF!			34
		35	(Hex)2(HexNAc)3+(Man)3(GlcNAc)2	2	3							2273.89	N.D.	N.D.	N.D.	0	0	0	#VALUE!	#VALUE!	#VALUE!	0	0	#DIV/0!			N-33	(Hex)2(HexNAc)3+(Man)3(GlcNAc)2	2	3							2273.89	N.D.	N.D.	N.D.	-	-	-	-	-	-			35
		36	(HexNAc)4 (Fuc)1 + (Man)3(GlcNAc)2		4	1						2298.92	2298.9	2298.9	2298.91	0.343531	0.302507	0.315253	-0.0202988	-0.0197514	-0.0129938	0.320431	0.0209965	6.55258			N-34	(HexNAc)4 (Fuc)1 + (Man)3(GlcNAc)2		4	1						2298.92	2298.9	2298.9	2298.91	-0.0202988	-0.0197514	-0.0129938	#REF!	#REF!	#REF!			36
		37	(Hex)2 (HexNAc)2 (Fuc)2 + (Man)3(GlcNAc)2	2	2	2						2362.93	2362.93	2362.92	2362.94	1.6151	1.40329	1.66603	0.0057582	-0.0049679	0.0082212	1.56147	0.139335	8.92331			N-35	(Hex)2 (HexNAc)2 (Fuc)2 + (Man)3(GlcNAc)2	2	2	2						2362.93	2362.93	2362.92	2362.94	0.0057582	-0.0049679	0.0082212	#REF!	#REF!	#REF!			37
		38	(Hex)4 (HexNAc)2 + (Man)3(GlcNAc)2	4	2							2394.92	N.D.	N.D.	N.D.	0	0	0	#VALUE!	#VALUE!	#VALUE!	0	0	#DIV/0!			N-36	(Hex)4 (HexNAc)2 + (Man)3(GlcNAc)2	4	2							2394.92	N.D.	N.D.	N.D.	-	-	-	-	-	-			38
		39	(Hex)1 (HexNAc)3 (Fuc)2 + (Man)3(GlcNAc)2	1	3	2						2403.95	2403.95	2403.94	2403.96	0.182171	0.169461	0.182522	-0.0072929	-0.0134445	0.0023031	0.178051	0.00744172	4.17953			N-37	(Hex)1 (HexNAc)3 (Fuc)2 + (Man)3(GlcNAc)2	1	3	2						2403.95	2403.95	2403.94	2403.96	-0.0072929	-0.0134445	0.0023031	#REF!	#REF!	#REF!			39
		40	(Hex)2 (HexNAc)3 (Fuc)1 + (Man)3(GlcNAc)2	2	3	1						2419.95	2419.95	2419.94	2419.95	0.395594	0.347041	0.424015	-0.0023719	-0.0091057	0.0022809	0.388883	0.0389231	10.0089			N-38	(Hex)2 (HexNAc)3 (Fuc)1 + (Man)3(GlcNAc)2	2	3	1						2419.95	2419.95	2419.94	2419.95	-0.0023719	-0.0091057	0.0022809	#REF!	#REF!	#REF!			40
		41	(Hex)3 (HexNAc)3 + (Man)3(GlcNAc)2	3	3							2435.94	2435.95	2435.94	2435.95	0.622697	0.540267	0.605238	0.0012679	-0.0033129	0.0098253	0.589401	0.0434373	7.36974			N-39	(Hex)3 (HexNAc)3 + (Man)3(GlcNAc)2	3	3							2435.94	2435.95	2435.94	2435.95	0.0012679	-0.0033129	0.0098253	#REF!	#REF!	#REF!			41
		42	(Hex)1(HexNAc)4 (Fuc)1 + (Man)3(GlcNAc)2	1	4	1						2460.98	N.D.	N.D.	N.D.	0	0	0	#VALUE!	#VALUE!	#VALUE!	0	0	#DIV/0!			N-40	(Hex)1(HexNAc)4 (Fuc)1 + (Man)3(GlcNAc)2	1	4	1						2460.98	N.D.	N.D.	N.D.	-	-	-	-	-	-			42
		43	(Hex)2 (HexNAc)2 (Fuc)3 + (Man)3(GlcNAc)2	2	2	3						2508.99	2508.97	2508.97	2508.98	0.438938	0.444897	0.468522	-0.0119408	-0.0195285	-0.0085864	0.450786	0.0156463	3.4709			N-41	(Hex)2 (HexNAc)2 (Fuc)3 + (Man)3(GlcNAc)2	2	2	3						2508.99	2508.97	2508.97	2508.98	-0.0119408	-0.0195285	-0.0085864	#REF!	#REF!	#REF!			43
		44	(Hex)4 (HexNAc)2 (Fuc)1 + (Man)3(GlcNAc)2	4	2	1						2540.98	2541.01	N.D.	N.D.	0.142989	0	0	0.0355944	#VALUE!	#VALUE!	0.0476631	0.0825548	173.205			N-42	(Hex)4 (HexNAc)2 (Fuc)1 + (Man)3(GlcNAc)2	4	2	1						2540.98	2541.01	N.D.	N.D.	0.0355944	-	-	#REF!	#REF!	#REF!			44
		45	(Hex)2 (HexNAc)3 (Fuc)2 + (Man)3(GlcNAc)2	2	3	2						2566.01	2566	2566.01	2566.02	0.207107	0.193845	0.205955	-0.0026715	-0.002452	0.0154312	0.202302	0.00734684	3.63161			N-43	(Hex)2 (HexNAc)3 (Fuc)2 + (Man)3(GlcNAc)2	2	3	2						2566.01	2566	2566.01	2566.02	-0.0026715	-0.002452	0.0154312	#REF!	#REF!	#REF!			45
		46	(Hex)3 (HexNAc)3 (Fuc)1 + (Man)3(GlcNAc)2	3	3	1						2582	2582.02	2582.02	2582.03	2.89099	2.63911	2.96738	0.0180522	0.0209515	0.0267287	2.83249	0.171773	6.06436			N-44	(Hex)3 (HexNAc)3 (Fuc)1 + (Man)3(GlcNAc)2	3	3	1						2582	2582.02	2582.02	2582.03	0.0180522	0.0209515	0.0267287	#REF!	#REF!	#REF!			46
		47	(Hex)2(HexNAc)4 (Fuc)1 + (Man)3(GlcNAc)2	2	4	1						2623.03	N.D.	N.D.	N.D.	0	0	0	#VALUE!	#VALUE!	#VALUE!	0	0	#DIV/0!			N-45	(Hex)2(HexNAc)4 (Fuc)1 + (Man)3(GlcNAc)2	2	4	1						2623.03	N.D.	N.D.	N.D.	-	-	-	-	-	-			47
		48	(Hex)3 (HexNAc)4 + (Man)3(GlcNAc)2	3	4							2639.02	N.D.	N.D.	N.D.	0	0	0	#VALUE!	#VALUE!	#VALUE!	0	0	#DIV/0!			N-46	(Hex)3 (HexNAc)4 + (Man)3(GlcNAc)2	3	4							2639.02	N.D.	N.D.	N.D.	-	-	-	-	-	-			48
		49	(Hex)3 (HexNAc)3 (Fuc)2 + (Man)3(GlcNAc)2	3	3	2						2728.06	2728.07	2728.07	2728.09	0.141573	0.151604	0.163041	0.0120776	0.0069147	0.0247542	0.152072	0.0107415	7.06343			N-47	(Hex)3 (HexNAc)3 (Fuc)2 + (Man)3(GlcNAc)2	3	3	2						2728.06	2728.07	2728.07	2728.09	0.0120776	0.0069147	0.0247542	#REF!	#REF!	#REF!			49
		50	(Hex)3 (HexNAc)4 (Fuc)1 + (Man)3(GlcNAc)2	3	4	1						2785.08	2785.1	2785.07	2785.1	0.0710577	0.0879905	0.0759252	0.0146821	-0.0131636	0.0178486	0.0783245	0.00871761	11.1301			N-48	(Hex)3 (HexNAc)4 (Fuc)1 + (Man)3(GlcNAc)2	3	4	1						2785.08	2785.1	2785.07	2785.1	0.0146821	-0.0131636	0.0178486	#REF!	#REF!	#REF!			50
		51	(Hex)4 (HexNAc)4 (Fuc)1 + (Man)3(GlcNAc)2	4	4	1						2947.13	2947.19	2947.19	2947.2	0.851153	0.848124	0.919719	0.0543952	0.0550148	0.0614751	0.872999	0.0404896	4.63799			N-49	(Hex)4 (HexNAc)4 (Fuc)1 + (Man)3(GlcNAc)2	4	4	1						2947.13	2947.19	2947.19	2947.2	0.0543952	0.0550148	0.0614751	#REF!	#REF!	#REF!			51
		52	(Hex)3 (HexNAc)4 (Fuc)2 + (Man)3(GlcNAc)2	3	4	2						2931.14	N.D.	N.D.	N.D.	0	0	0	#VALUE!	#VALUE!	#VALUE!	0	0	#DIV/0!			N-50	(Hex)3 (HexNAc)4 (Fuc)2 + (Man)3(GlcNAc)2	3	4	2						2931.14	N.D.	N.D.	N.D.	-	-	-	-	-	-			52
	Complex/	53	(Hex)1 (HexNAc)1 (NeuAc)1 + (Man)3(GlcNAc)2	1	1		1					2010.8	N.D.	2010.76	2010.79	0	0.475676	0.321624	#VALUE!	-0.0376514	-0.0083243	0.265767	0.242708	91.3236		Complex/	N-51	(Hex)1 (HexNAc)1 (NeuAc)1 + (Man)3(GlcNAc)2	1	1		1					2010.8	N.D.	2010.76	2010.79	-	-0.0376514	-0.0083243	#REF!	#REF!	#REF!		Complex/	53
	Hybrid	54	(Hex)1 (HexNAc)1 (Fuc)1 (NeuAc)1 + (Man)3(GlcNAc)2	1	1	1	1					2156.85	2156.83	2156.83	2156.84	1.78386	1.5673	1.78337	-0.0199909	-0.0184504	-0.0113861	1.71151	0.124887	7.2969		Hybrid	N-52	(Hex)1 (HexNAc)1 (Fuc)1 (NeuAc)1 + (Man)3(GlcNAc)2	1	1	1	1					2156.85	2156.83	2156.83	2156.84	-0.0199909	-0.0184504	-0.0113861	#REF!	#REF!	#REF!		Hybrid	54
	(acidic)	55	(Hex)2 (HexNAc)1 (NeuAc)1 + (Man)3(GlcNAc)2	2	1		1					2172.85	2172.84	2172.83	2172.85	1.12555	1.41179	1.16591	-0.0042908	-0.0171339	-0.0007009	1.23442	0.154931	12.5509		(acidic)	N-53	(Hex)2 (HexNAc)1 (NeuAc)1 + (Man)3(GlcNAc)2	2	1		1					2172.85	2172.84	2172.83	2172.85	-0.0042908	-0.0171339	-0.0007009	#REF!	#REF!	#REF!		(acidic)	55
		56	(Hex)2 (HexNAc)1 (NeuGc)1 + (Man)3(GlcNAc)2	2	1			1				2188.84	N.D.	N.D.	N.D.	0	0	0	#VALUE!	#VALUE!	#VALUE!	0	0	#DIV/0!			N-54	(Hex)2 (HexNAc)1 (NeuGc)1 + (Man)3(GlcNAc)2	2	1			1				2188.84	N.D.	N.D.	N.D.	-	-	-	-	-	-			56
		57	(Hex)2 (HexNAc)1 (Fuc)1 (NeuAc)1 + (Man)3(GlcNAc)2	2	1	1	1					2318.91	2318.89	2318.89	2318.89	1.24072	1.05279	1.21625	-0.0179488	-0.0175239	-0.0122806	1.16992	0.10217	8.73312			N-55	(Hex)2 (HexNAc)1 (Fuc)1 (NeuAc)1 + (Man)3(GlcNAc)2	2	1	1	1					2318.91	2318.89	2318.89	2318.89	-0.0179488	-0.0175239	-0.0122806	#REF!	#REF!	#REF!			57
		58	(Hex)3 (HexNAc)1 (NeuAc)1 + (Man)3(GlcNAc)2	3	1		1					2334.9	2334.9	2334.87	2334.9	0.547546	0.80623	0.642313	-0.0040419	-0.0280295	-0.0004741	0.665363	0.130873	19.6695			N-56	(Hex)3 (HexNAc)1 (NeuAc)1 + (Man)3(GlcNAc)2	3	1		1					2334.9	2334.9	2334.87	2334.9	-0.0040419	-0.0280295	-0.0004741	#REF!	#REF!	#REF!			58
		59	(Hex)1 (HexNAc)2 (Fuc)1 (NeuAc)1 + (Man)3(GlcNAc)2	1	2	1	1					2359.93	2359.93	2359.91	2359.93	0.300182	0.260222	0.309972	-0.0038622	-0.0206415	-0.0004477	0.290126	0.0263555	9.08418			N-57	(Hex)1 (HexNAc)2 (Fuc)1 (NeuAc)1 + (Man)3(GlcNAc)2	1	2	1	1					2359.93	2359.93	2359.91	2359.93	-0.0038622	-0.0206415	-0.0004477	#REF!	#REF!	#REF!			59
		60	(Hex)2 (HexNAc)2 (NeuAc)1 + (Man)3(GlcNAc)2	2	2		1					2375.93	2375.93	2375.93	2375.94	4.46913	4.19215	4.73383	0.0038921	0.0002358	0.0091099	4.46504	0.270863	6.06631			N-58	(Hex)2 (HexNAc)2 (NeuAc)1 + (Man)3(GlcNAc)2	2	2		1					2375.93	2375.93	2375.93	2375.94	0.0038921	0.0002358	0.0091099	#REF!	#REF!	#REF!	*α2-3Neuraminidase		60
		61	(Hex)2 (HexNAc)1 (Fuc)2 (NeuAc)1 + (Man)3(GlcNAc)2	2	1	2	1					2464.96	N.D.	N.D.	N.D.	0	0	0	#VALUE!	#VALUE!	#VALUE!	0	0	#DIV/0!			N-59	(Hex)2 (HexNAc)1 (Fuc)2 (NeuAc)1 + (Man)3(GlcNAc)2	2	1	2	1					2464.96	N.D.	N.D.	N.D.	-	-	-	-	-	-			61
		62	(Hex)4 (HexNAc)1 (NeuAc)1 + (Man)3(GlcNAc)2	4	1		1					2496.95	N.D.	N.D.	N.D.	0	0	0	#VALUE!	#VALUE!	#VALUE!	0	0	#DIV/0!			N-60	(Hex)4 (HexNAc)1 (NeuAc)1 + (Man)3(GlcNAc)2	4	1		1					2496.95	N.D.	N.D.	N.D.	-	-	-	-	-	-			62
		63	(Hex)1 (HexNAc)2 (Fuc)2 (NeuAc)1 + (Man)3(GlcNAc)2	1	2	2	1					2505.99	2505.95	2505.95	2505.95	0.0747269	0.0634997	0.0615369	-0.0371915	-0.0452014	-0.0403913	0.0665878	0.0071166	10.6875			N-61	(Hex)1 (HexNAc)2 (Fuc)2 (NeuAc)1 + (Man)3(GlcNAc)2	1	2	2	1					2505.99	2505.95	2505.95	2505.95	-0.0371915	-0.0452014	-0.0403913	#REF!	#REF!	#REF!			63
		64	(Hex)2 (HexNAc)2 (Fuc)1 (NeuAc)1 + (Man)3(GlcNAc)2	2	2	1	1					2521.99	2521.99	2521.99	2522	15.3813	15.6722	16.9394	0.0071746	0.0069714	0.0118284	15.9976	0.828426	5.17843			N-62	(Hex)2 (HexNAc)2 (Fuc)1 (NeuAc)1 + (Man)3(GlcNAc)2	2	2	1	1					2521.99	2521.99	2521.99	2522	0.0071746	0.0069714	0.0118284	#REF!	#REF!	#REF!	*α2-3Neuraminidase		64
		65	(Hex)3 (HexNAc)2 (NeuAc)1 + (Man)3(GlcNAc)2	3	2		1					2537.98	2538	2537.99	2538	0.539806	0.522824	0.577371	0.0201212	0.0100342	0.0237758	0.546667	0.0279134	5.10611			N-63	(Hex)3 (HexNAc)2 (NeuAc)1 + (Man)3(GlcNAc)2	3	2		1					2537.98	2538	2537.99	2538	0.0201212	0.0100342	0.0237758	#REF!	#REF!	#REF!			65
		66	(Hex)3 (HexNAc)2 (NeuGc)1 + (Man)3(GlcNAc)2	3	2			1				2553.98	N.D.	N.D.	N.D.	0	0	0	#VALUE!	#VALUE!	#VALUE!	0	0	#DIV/0!			N-64	(Hex)3 (HexNAc)2 (NeuGc)1 + (Man)3(GlcNAc)2	3	2			1				2553.98	N.D.	N.D.	N.D.	-	-	-	-	-	-			66
		67	(Hex)1 (HexNAc)3 (Fuc)1 (NeuAc)1 + (Man)3(GlcNAc)2	1	3	1	1					2563.01	N.D.	N.D.	N.D.	0	0	0	#VALUE!	#VALUE!	#VALUE!	0	0	#DIV/0!			N-65	(Hex)1 (HexNAc)3 (Fuc)1 (NeuAc)1 + (Man)3(GlcNAc)2	1	3	1	1					2563.01	N.D.	N.D.	N.D.	-	-	-	-	-	-			67
		68	(Hex)2 (HexNAc)2 (Fuc)2 (NeuAc)1 + (Man)3(GlcNAc)2	2	2	2	1					2668.04	2668.05	2668.05	2668.06	0.708506	0.701476	0.830571	0.0054833	0.0107447	0.0198202	0.746851	0.0725886	9.71928			N-66	(Hex)2 (HexNAc)2 (Fuc)2 (NeuAc)1 + (Man)3(GlcNAc)2	2	2	2	1					2668.04	2668.05	2668.05	2668.06	0.0054833	0.0107447	0.0198202	#REF!	#REF!	#REF!			68
		69	(Hex)2 (HexNAc)2 (NeuAc)2 + (Man)3(GlcNAc)2	2	2		2					2681.04	2681.06	2681.06	2681.07	2.62538	2.63381	2.89509	0.0148503	0.0176879	0.0233365	2.71809	0.153339	5.64142			N-67	(Hex)2 (HexNAc)2 (NeuAc)2 + (Man)3(GlcNAc)2	2	2		2					2681.04	2681.06	2681.06	2681.07	0.0148503	0.0176879	0.0233365	#REF!	#REF!	#REF!	*α2-3Neuraminidase		69
		70	(Hex)2 (HexNAc)2 (NeuAc)1(NeuGc)1 + (Man)3(GlcNAc)2	2	2		1	1				2697.04	2697.01	N.D.	2697.07	0.0679708	0	0.0552692	-0.0259469	#VALUE!	0.0272448	0.04108	0.0361387	87.9716			N-68	(Hex)2 (HexNAc)2 (NeuAc)1(NeuGc)1 + (Man)3(GlcNAc)2	2	2		1	1				2697.04	2697.01	N.D.	2697.07	-0.0259469	-	0.0272448	#REF!	#REF!	#REF!			70
		72	(Hex)2 (HexNAc)3 (Fuc)1 (NeuAc)1 + (Man)3(GlcNAc)2	2	3	1	1					2725.06	2725.06	2725.05	2725.06	0.06963	0.0794577	0.0926227	-0.0083522	-0.013636	-0.0081763	0.0805701	0.0115367	14.3188			N-69	(Hex)2 (HexNAc)3 (Fuc)1 (NeuAc)1 + (Man)3(GlcNAc)2	2	3	1	1					2725.06	2725.06	2725.05	2725.06	-0.0083522	-0.013636	-0.0081763	#REF!	#REF!	#REF!			72
		73	(Hex)3 (HexNAc)3 (NeuAc)1 + (Man)3(GlcNAc)2	3	3		1					2741.06	2741.08	2741.08	2741.09	0.321481	0.332762	0.391519	0.0162486	0.0165828	0.0267899	0.348587	0.0376058	10.7881			N-70	(Hex)3 (HexNAc)3 (NeuAc)1 + (Man)3(GlcNAc)2	3	3		1					2741.06	2741.08	2741.08	2741.09	0.0162486	0.0165828	0.0267899	#REF!	#REF!	#REF!			73
		74	(Hex)2 (HexNAc)2 (Fuc)1 (NeuAc)2 + (Man)3(GlcNAc)2 lacton	2	2	1	2		1			2795.07	2795.09	2795.1	2795.11	0.462443	0.504292	0.590497	0.0175557	0.0265326	0.0356672	0.519077	0.0652949	12.579			N-71	(Hex)2 (HexNAc)2 (Fuc)1 (NeuAc)2 + (Man)3(GlcNAc)2 lacton	2	2	1	2		1			2795.07	2795.09	2795.1	2795.11	0.0175557	0.0265326	0.0356672	#REF!	#REF!	#REF!			74
		75	(Hex)2 (HexNAc)2 (Fuc)1 (NeuAc)2 + (Man)3(GlcNAc)2	2	2	1	2					2827.1	2827.12	2827.13	2827.14	7.65583	8.03681	8.97178	0.0241764	0.0304243	0.0350092	8.22147	0.677134	8.23616			N-72	(Hex)2 (HexNAc)2 (Fuc)1 (NeuAc)2 + (Man)3(GlcNAc)2	2	2	1	2					2827.1	2827.12	2827.13	2827.14	0.0241764	0.0304243	0.0350092	#REF!	#REF!	#REF!	*α2-3Neuraminidase		75
		76	(Hex)3 (HexNAc)2 (NeuAc)2 + (Man)3(GlcNAc)2	3	2		2					2843.1	2843.13	2843.14	2843.14	0.187414	0.185394	0.203327	0.0334302	0.0445284	0.0425064	0.192045	0.00982236	5.11461			N-73	(Hex)3 (HexNAc)2 (NeuAc)2 + (Man)3(GlcNAc)2	3	2		2					2843.1	2843.13	2843.14	2843.14	0.0334302	0.0445284	0.0425064	#REF!	#REF!	#REF!			76
		77	(Hex)2 (HexNAc)2 (Fuc)1(NeuGc)2 + (Man)3(GlcNAc)2	2	2	1		2				2859.09	2859.1	N.D.	N.D.	0.034571	0	0	0.0129236	#VALUE!	#VALUE!	0.0115237	0.0199596	173.205			N-74	(Hex)2 (HexNAc)2 (Fuc)1(NeuGc)2 + (Man)3(GlcNAc)2	2	2	1		2				2859.09	2859.1	N.D.	N.D.	0.0129236	-	-	#REF!	#REF!	#REF!			77
		78	(Hex)3 (HexNAc)3 (Fuc)1 (NeuAc)1 + (Man)3(GlcNAc)2	3	3	1	1					2887.12	2887.16	2887.17	2887.17	1.75103	1.85762	2.11086	0.0399788	0.0480474	0.0517083	1.9065	0.184826	9.69451			N-75	(Hex)3 (HexNAc)3 (Fuc)1 (NeuAc)1 + (Man)3(GlcNAc)2	3	3	1	1					2887.12	2887.16	2887.17	2887.17	0.0399788	0.0480474	0.0517083	#REF!	#REF!	#REF!			78
		79	(Hex)3 (HexNAc)3 (Fuc)1 (NeuGc)1 + (Man)3(GlcNAc)2	3	3	1		1				2903.11	2903.16	2903.15	N.D.	0.0478504	0.0531582	0	0.045481	0.0354924	#VALUE!	0.0336695	0.0292792	86.9605			N-76	(Hex)3 (HexNAc)3 (Fuc)1 (NeuGc)1 + (Man)3(GlcNAc)2	3	3	1		1				2903.11	2903.16	2903.15	N.D.	0.045481	0.0354924	-	#REF!	#REF!	#REF!			79
		80	(Hex)3 (HexNAc)2 (Fuc)1 (NeuAc)2 + (Man)3(GlcNAc)2	3	2	1	2					2989.15	2989.18	N.D.	N.D.	0.0549563	0	0	0.0240655	#VALUE!	#VALUE!	0.0183188	0.031729	173.205			N-77	(Hex)3 (HexNAc)2 (Fuc)1 (NeuAc)2 + (Man)3(GlcNAc)2	3	2	1	2					2989.15	2989.18	N.D.	N.D.	0.0240655	-	-	#REF!	#REF!	#REF!			80
		81	(Hex)2 (HexNAc)3 (Fuc)1 (NeuAc)2 + (Man)3(GlcNAc)2	2	3	1	2					3030.18	3030.2	3030.25	N.D.	0.0393308	0.0530467	0	0.0152854	0.0667459	#VALUE!	0.0307925	0.0275348	89.4204			N-78	(Hex)2 (HexNAc)3 (Fuc)1 (NeuAc)2 + (Man)3(GlcNAc)2	2	3	1	2					3030.18	3030.2	3030.25	N.D.	0.0152854	0.0667459	-	#REF!	#REF!	#REF!			81
		82	(Hex)3 (HexNAc)3 (Fuc)2 (NeuAc)1 + (Man)3(GlcNAc)2	3	3	2	1					3033.18	3033.22	3033.22	3033.22	0.0905812	0.100367	0.117222	0.0396019	0.0399496	0.0476535	0.102723	0.0134758	13.1185			N-79	(Hex)3 (HexNAc)3 (Fuc)2 (NeuAc)1 + (Man)3(GlcNAc)2	3	3	2	1					3033.18	3033.22	3033.22	3033.22	0.0396019	0.0399496	0.0476535	#REF!	#REF!	#REF!			82
		83	(Hex)3 (HexNAc)3 (NeuAc)2 + (Man)3(GlcNAc)2	3	3		2					3046.18	3046.22	3046.24	3046.25	0.229408	0.248272	0.264699	0.0471735	0.0654929	0.0701277	0.24746	0.0176597	7.13637			N-80	(Hex)3 (HexNAc)3 (NeuAc)2 + (Man)3(GlcNAc)2	3	3		2					3046.18	3046.22	3046.24	3046.25	0.0471735	0.0654929	0.0701277	#REF!	#REF!	#REF!			83
		84	(Hex)4 (HexNAc)4 (NeuAc)1 + (Man)3(GlcNAc)2	4	4		1					3106.19	3106.26	3106.25	3106.28	0.0836762	0.102645	0.109133	0.0651702	0.0541292	0.086281	0.0984849	0.0132286	13.4321			N-81	(Hex)4 (HexNAc)4 (NeuAc)1 + (Man)3(GlcNAc)2	4	4		1					3106.19	3106.26	3106.25	3106.28	0.0651702	0.0541292	0.086281	#REF!	#REF!	#REF!			84
		85	(Hex)3 (HexNAc)3 (Fuc)1 (NeuAc)2 + (Man)3(GlcNAc)2	3	3	1	2					3192.23	3192.32	3192.33	3192.33	1.10974	1.29043	1.54512	0.0832404	0.101667	0.0990483	1.3151	0.218735	16.6327			N-82	(Hex)3 (HexNAc)3 (Fuc)1 (NeuAc)2 + (Man)3(GlcNAc)2	3	3	1	2					3192.23	3192.32	3192.33	3192.33	0.0832404	0.101667	0.0990483	#REF!	#REF!	#REF!			85
		86	(Hex)3 (HexNAc)3 (Fuc)1 (NeuAc)1 (NeuGc)1 + (Man)3(GlcNAc)2	3	3	1	1	1				3208.23	N.D.	N.D.	3208.29	0	0	0.0440935	#VALUE!	#VALUE!	0.0604301	0.0146978	0.0254574	173.205			N-83	(Hex)3 (HexNAc)3 (Fuc)1 (NeuAc)1 (NeuGc)1 + (Man)3(GlcNAc)2	3	3	1	1	1				3208.23	N.D.	N.D.	3208.29	-	-	0.0604301	#REF!	#REF!	#REF!			86
		87	(Hex)4 (HexNAc)4 (Fuc)1 (NeuAc)1 + (Man)3(GlcNAc)2	4	4	1	1					3252.25	3252.34	3252.37	3252.36	0.637636	0.744343	0.843436	0.0881728	0.124979	0.110973	0.741805	0.102924	13.8748			N-84	(Hex)4 (HexNAc)4 (Fuc)1 (NeuAc)1 + (Man)3(GlcNAc)2	4	4	1	1					3252.25	3252.34	3252.37	3252.36	0.0881728	0.124979	0.110973	#REF!	#REF!	#REF!			87
		89	(Hex)3 (HexNAc)3 (Fuc)2 (NeuAc)2 + (Man)3(GlcNAc)2	3	3	2	2					3338.29	3338.36	N.D.	3338.38	0.0598844	0	0.0653685	0.0682373	#VALUE!	0.0931645	0.041751	0.0362612	86.8512			N-85	(Hex)3 (HexNAc)3 (Fuc)2 (NeuAc)2 + (Man)3(GlcNAc)2	3	3	2	2					3338.29	3338.36	N.D.	3338.38	0.0682373	-	0.0931645	#REF!	#REF!	#REF!			89
		90	(Hex)3 (HexNAc)3 (NeuAc)3 + (Man)3(GlcNAc)2	3	3		3					3351.29	3351.39	3351.43	3351.42	0.999424	1.22488	1.47246	0.0978543	0.14247	0.129528	1.23225	0.236604	19.2009			N-86	(Hex)3 (HexNAc)3 (NeuAc)3 + (Man)3(GlcNAc)2	3	3		3					3351.29	3351.39	3351.43	3351.42	0.0978543	0.14247	0.129528	#REF!	#REF!	#REF!			90
		92	(Hex)4 (HexNAc)4 (Fuc)2 (NeuAc)1 + (Man)3(GlcNAc)2	4	4	2	1					3398.31	3398.38	3398.46	3398.44	0.0476882	0.0618328	0.0534907	0.0742151	0.155372	0.133794	0.0543372	0.00711024	13.0854			N-87	(Hex)4 (HexNAc)4 (Fuc)2 (NeuAc)1 + (Man)3(GlcNAc)2	4	4	2	1					3398.31	3398.38	3398.46	3398.44	0.0742151	0.155372	0.133794	#REF!	#REF!	#REF!			92
		93	(Hex)3 (HexNAc)3 (NeuGc)3 + (Man)3(GlcNAc)2	3	3			3				3399.28	N.D.	N.D.	N.D.	0	0	0	#VALUE!	#VALUE!	#VALUE!	0	0	#DIV/0!			N-88	(Hex)3 (HexNAc)3 (NeuGc)3 + (Man)3(GlcNAc)2	3	3			3				3399.28	N.D.	N.D.	N.D.	-	-	-	-	-	-			93
		94	(Hex)4 (HexNAc)4 (NeuAc)2 + (Man)3(GlcNAc)2	4	4		2					3411.31	3411.41	3411.45	3411.45	0.0747829	0.0871659	0.10385	0.0998058	0.143376	0.139714	0.0885995	0.0145863	16.4632			N-89	(Hex)4 (HexNAc)4 (NeuAc)2 + (Man)3(GlcNAc)2	4	4		2					3411.31	3411.41	3411.45	3411.45	0.0998058	0.143376	0.139714	#REF!	#REF!	#REF!			94
		95	(Hex)3 (HexNAc)3 (Fuc)1 (NeuAc)3 + (Man)3(GlcNAc)2	3	3	1	3					3497.35	3497.49	3497.53	3497.52	0.563285	0.851713	1.01647	0.140423	0.184582	0.171801	0.810491	0.22939	28.3026			N-90	(Hex)3 (HexNAc)3 (Fuc)1 (NeuAc)3 + (Man)3(GlcNAc)2	3	3	1	3					3497.35	3497.49	3497.53	3497.52	0.140423	0.184582	0.171801	#REF!	#REF!	#REF!			95
		97	(Hex)4 (HexNAc)4 (Fuc)1(NeuAc)2 + (Man)3(GlcNAc)2	4	4	1	2					3557.37	3557.51	3557.57	3557.55	0.48177	0.724184	0.800167	0.143102	0.209024	0.183109	0.668707	0.16629	24.8674			N-91	(Hex)4 (HexNAc)4 (Fuc)1(NeuAc)2 + (Man)3(GlcNAc)2	4	4	1	2					3557.37	3557.51	3557.57	3557.55	0.143102	0.209024	0.183109	#REF!	#REF!	#REF!			97
		98	(Hex)3 (HexNAc)3 (NeuAc)4 + (Man)3(GlcNAc)2	3	3		4					3656.41	3656.57	3656.63	3656.61	0.125293	0.18776	0.227366	0.163087	0.227474	0.208417	0.18014	0.0514615	28.5675			N-92	(Hex)3 (HexNAc)3 (NeuAc)4 + (Man)3(GlcNAc)2	3	3		4					3656.41	3656.57	3656.63	3656.61	0.163087	0.227474	0.208417	#REF!	#REF!	#REF!			98
		99	(Hex)3 (HexNAc)3 (NeuAc)3 (NeuGc)1 + (Man)3(GlcNAc)2	3	3		3	1				3672.4	N.D.	N.D.	N.D.	0	0	0	#VALUE!	#VALUE!	#VALUE!	0	0	#DIV/0!			N-93	(Hex)3 (HexNAc)3 (NeuAc)3 (NeuGc)1 + (Man)3(GlcNAc)2	3	3		3	1				3672.4	N.D.	N.D.	N.D.	-	-	-	-	-	-			99
		100	(Hex)4 (HexNAc)4 (Fuc)2(NeuAc)2 + (Man)3(GlcNAc)2	4	4	2	2					3703.42	N.D.	N.D.	N.D.	0	0	0	#VALUE!	#VALUE!	#VALUE!	0	0	#DIV/0!			N-94	(Hex)4 (HexNAc)4 (Fuc)2(NeuAc)2 + (Man)3(GlcNAc)2	4	4	2	2					3703.42	N.D.	N.D.	N.D.	-	-	-	-	-	-			100
		101	(Hex)4 (HexNAc)4 (NeuAc)3 + (Man)3(GlcNAc)2	4	4		3					3716.42	N.D.	3716.66	3716.65	0	0.0559055	0.054564	#VALUE!	0.241841	0.230679	0.0368232	0.0318969	86.6217			N-95	(Hex)4 (HexNAc)4 (NeuAc)3 + (Man)3(GlcNAc)2	4	4		3					3716.42	N.D.	3716.66	3716.65	-	0.241841	0.230679	#REF!	#REF!	#REF!			101
		102	(Hex)4 (HexNAc)4 (Fuc)1 (NeuAc)3 + (Man)3(GlcNAc)2	4	4	1	3					3862.48	3862.68	3862.8	3862.76	0.224245	0.388229	0.474559	0.202961	0.324076	0.27923	0.362344	0.127149	35.0907			N-96	(Hex)4 (HexNAc)4 (Fuc)1 (NeuAc)3 + (Man)3(GlcNAc)2	4	4	1	3					3862.48	3862.68	3862.8	3862.76	0.202961	0.324076	0.27923	#REF!	#REF!	#REF!			102
		104	(Hex)4 (HexNAc)4 (NeuAc)4 + (Man)3(GlcNAc)2	4	4		4					4021.54	N.D.	4021.9	4021.84	0	0.0452168	0.0393717	#VALUE!	0.363466	0.300436	0.0281962	0.0245929	87.2206			N-97	(Hex)4 (HexNAc)4 (NeuAc)4 + (Man)3(GlcNAc)2	4	4		4					4021.54	N.D.	4021.9	4021.84	-	0.363466	0.300436	#REF!	#REF!	#REF!			104
													24	31	28																							22	26	25
			Total number of peaks (mass range 1150-4050)		72	49							188	178	179													Total number of peaks (mass range 1150-4050)		72	49							188	178	179
			Number of assigned masses		10	10							80	73	76													Number of assigned masses		10	10							78	74	75
			(%)		13.89	20.41							42.5532	41.0112	42.4581													(%)		13.89	20.41							41.4894	41.573	41.8994
[truncated: 22 more columns]
