# Supplementary material for: Comprehensive Glycomics of a Multistep Human Brain Tumor Model Reveals Specific Glycosylation Patterns Related to Malignancy
Source: PLoS One. 2015 Jul 1;10(7):e0128300. doi: 10.1371/journal.pone.0128300 (PMC4488535; doi:10.1371/journal.pone.0128300)
Supplement: S11 Table — (XLSX) [file pone.0128300.s025.xlsx]

## Sheet: S11_Table
	S11 Table List of O-glycans detected in NHA
			reducing end : hemiacetal derivertized with aoWR tag.
			All signals were detected as protone adducts [M+H]+ in positive ion mode.
	NHA
	Class	No	Composition	Theor. m/z	Obsd. m/z		Tolerance		AVE	m/z characteristic fragment ions for the structural determinatin of glycan isomers (compositions)	Enzymatic digestion for the structural determinatin of glycan isomers
					N=1	N=1	N=1	N=1
	Core1	O-1	(Hex)1 (HexNAc)1 [T]	714.299	714.408	714.425	0.109619	0.126851	#REF!	m/z 552 ((HexNAc)1-bisPMP)
	Core3	O-2	(HexNAc)2	755.325	N.D.	755.44	-	0.114783	#REF!	m/z 552 ((HexNAc)1-bisPMP)
	STn	O-3	(HexNAc)1 (NeuAc)1 [sialyl-Tn]	843.345	843.504	843.513	0.158213	0.167825	#REF!	m/z 552 ((HexNAc)1-bisPMP)
	Core1 or Core2	O-4	(Hex)1 (HexNAc)2	917.378	917.553	917.545	0.17467	0.167309	#REF!	m/z 552 ((HexNAc)1-bisPMP), m/z 714 ((Hex)1(HexNAc)1-bisPMP), m/z 755 ((HexNAc)2-bisPMP)
	Core1	O-5	(Hex)1 (HexNAc)1 (NeuAc)1 [sialyl-T]	1005.4	1005.6	1005.62	0.202115	0.226814	#REF!	m/z 552 ((HexNAc)1-bisPMP), m/z 714 ((Hex)1(HexNAc)1-bisPMP)
	Core1	O-6	(Hex)1 (HexNAc)1 (NeuGc)1 [sialyl-T (Gc)]	1021.39	1021.57	N.D.	0.176478	-	#REF!	m/z 552 ((HexNAc)1-bisPMP), m/z 714 ((Hex)1(HexNAc)1-bisPMP)
	Core1 or Core2	O-7	(Hex)2 (HexNAc)2	1079.43	1079.66	1079.66	0.225617	0.226337	#REF!	m/z 552 ((HexNAc)1-bisPMP), m/z 714 ((Hex)1(HexNAc)1-bisPMP), m/z 755 ((HexNAc)2-bisPMP), m/z 917 ((Hex)1(HexNAc)2-bisPMP)
	Core1 or Core2	O-8	(Hex)1 (HexNAc)2 (NeuAc)1	1208.48	1208.73	1208.74	0.257446	0.262983	#REF!	m/z 552 ((HexNAc)1-bisPMP), m/z 714 ((Hex)1(HexNAc)1-bisPMP), m/z 755 ((HexNAc)2-bisPMP), m/z 917 ((Hex)1(HexNAc)2-bisPMP), m/z 1005 ((Hex)1(HexNAc)1(NeuAc)2-bisPMP)
	Core1	O-9	(Hex)1 (HexNAc)1 (NeuAc)2 [disialyl-T]	1296.5	1296.74	1296.77	0.237836	0.272329	#REF!	m/z 552 ((HexNAc)1-bisPMP), m/z 714 ((Hex)1(HexNAc)1-bisPMP), m/z 1005 ((Hex)1(HexNAc)1(NeuAc)1-bisPMP)
	Core1	O-10	(Hex)1 (HexNAc)1 (NeuAc)1 (NeuGc)1 [disialyl-T (Gc)]	1312.49	N.D.	N.D.	-	-	#REF!
	Core2	O-11	(Hex)2 (HexNAc)2 (NeuAc)1	1370.53	1370.77	1370.81	0.235966	0.280413	#REF!	m/z 552 ((HexNAc)1-bisPMP), m/z 714 ((Hex)1(HexNAc)1-bisPMP), m/z 755 ((HexNAc)2-bisPMP), m/z 917 ((Hex)1(HexNAc)2-bisPMP), m/z 1005 ((Hex)1(HexNAc)1(NeuAc)1-bisPMP), m/z 1079 ((Hex)2(HexNAc)2-bisPMP)	*β1-3 and β1-4 galactosidase
	Core1 or Core2	O-12	(Hex)2 (HexNAc)2 (NeuAc)2	1661.63	1661.89	1661.95	0.257078	0.322156	#REF!	m/z 552 ((HexNAc)1-bisPMP), m/z 714 ((Hex)1(HexNAc)1-bisPMP), m/z 755 ((HexNAc)2-bisPMP), m/z 917 ((Hex)1(HexNAc)2-bisPMP), m/z 1005 ((Hex)1(HexNAc)1(NeuAc)1-bisPMP), m/z 1208 ((Hex)1(HexNAc)2(NeuAc)1-bisPMP), m/z 1370 ((Hex)2(HexNAc)2(NeuAc)1-bisPMP)
