# Supplementary material for: Comprehensive Glycomics of a Multistep Human Brain Tumor Model Reveals Specific Glycosylation Patterns Related to Malignancy
Source: PLoS One. 2015 Jul 1;10(7):e0128300. doi: 10.1371/journal.pone.0128300 (PMC4488535; doi:10.1371/journal.pone.0128300)
Supplement: S14 Table — (XLSX) [file pone.0128300.s028.xlsx]

## Sheet: S14_Table
	S13 Table List of O-glycans detected in NHA/TSR
			reducing end : hemiacetal derivertized with aoWR tag.
			All signals were detected as protone adducts [M+H]+ in positive ion mode.
	TSR
	Class	No	Composition	Theor. m/z	Obsd. m/z		Tolerance		AVE	m/z characteristic fragment ions for the structural determinatin of glycan isomers (compositions)	Enzymatic digestion for the structural determinatin of glycan isomers
					N=1	N=2	N=1	N=2
	Core1	O-1	(Hex)1 (HexNAc)1 [T]	714.299	714.348	714.34	0.0496888	0.0411202	#REF!	m/z 552((HexNAc)1-bisPMP)
	Core3	O-2	(HexNAc)2	755.325	N.D.	N.D.	-	-	#REF!
	STn	O-3	(HexNAc)1 (NeuAc)1 [sialyl-Tn]	843.345	843.432	843.423	0.0869508	0.0778635	#REF!
	Core1 or Core2	O-4	(Hex)1 (HexNAc)2	917.378	N.D.	N.D.	-	-	#REF!
	Core1	O-5	(Hex)1 (HexNAc)1 (NeuAc)1 [sialyl-T]	1005.4	1005.52	1005.51	0.125883	0.11229	#REF!	m/z 714((Hex)1(HexNAc)1-bisPMP), m/z 552 ((HexNAc)1-bisPMP)
	Core1	O-6	(Hex)1 (HexNAc)1 (NeuGc)1 [sialyl-T (Gc)]	1021.39	1021.53	1021.52	0.136481	0.127328	#REF!	m/z 714, ((Hex)1(HexNAc)1-bisPMP), m/z 552 ((HexNAc)1-bisPMP)
	Core1 or Core2	O-7	(Hex)2 (HexNAc)2	1079.43	N.D.	N.D.	-	-	#REF!
	Core1 or Core2	O-8	(Hex)1 (HexNAc)2 (NeuAc)1	1208.48	N.D.	1208.62	-	0.142758	#REF!
	Core1	O-9	(Hex)1 (HexNAc)1 (NeuAc)2 [disialyl-T]	1296.5	1296.67	1296.65	0.173356	0.153475	#REF!	m/z 1005((NeuAc)1(Hex)1(HexNAc)1-bisPMP), m/z843(NeuAc)1(HexNAc)1, m/z 714, ((Hex)1(HexNAc)1-bisPMP), m/z 552, ((HexNAc)1-bisPMP)
	Core1	O-10	(Hex)1 (HexNAc)1 (NeuAc)1 (NeuGc)1 [disialyl-T (Gc)]	1312.49	1312.67	1312.65	0.172649	0.154002	#REF!	m/z 1005((NeuAc)1(Hex)1(HexNAc)1-bisPMP), m/z859(NeuGc)1(HexNAc)1, m/z843(NeuAc)1(HexNAc)1, m/z 714, ((Hex)1(HexNAc)1-bisPMP), m/z 552, ((HexNAc)1-bisPMP)
	Core2	O-11	(Hex)2 (HexNAc)2 (NeuAc)1	1370.53	1370.7	1370.69	0.166211	0.159987	#REF!		*β1-3 and β1-4 galactosidase
	Core1 or Core2	O-12	(Hex)2 (HexNAc)2 (NeuAc)2	1661.63	1661.83	1661.81	0.201306	0.181554	#REF!
