# Supplementary material for: Comprehensive Glycomics of a Multistep Human Brain Tumor Model Reveals Specific Glycosylation Patterns Related to Malignancy
Source: PLoS One. 2015 Jul 1;10(7):e0128300. doi: 10.1371/journal.pone.0128300 (PMC4488535; doi:10.1371/journal.pone.0128300)
Supplement: S15 Table — (XLSX) [file pone.0128300.s029.xlsx]

## Sheet: S15_Table
	S12 Table List of O-glycans detected in NHA/TSRA
			reducing end : hemiacetal derivertized with aoWR tag.
			All signals were detected as protone adducts [M+H]+ in positive ion mode.
	TSRA
	Class	No	Composition	Theor. m/z	Obsd. m/z		Tolerance		AVE	m/z characteristic fragment ions for the structural determinatin of glycan isomers (compositions)	Enzymatic digestion for the structural determinatin of glycan isomers
					N=1	N=2	N=1	N=2
	Core1	O-1	(Hex)1 (HexNAc)1 [T]	714.299	714.432	714.419	0.133367	0.120401	#REF!	m/z 552((HexNAc)1-bisPMP)
	Core3	O-2	(HexNAc)2	755.325	755.473	755.453	0.148141	0.12799	#REF!
	STn	O-3	(HexNAc)1 (NeuAc)1 [sialyl-Tn]	843.345	843.534	843.512	0.18847	0.166593	#REF!
	Core1 or Core2	O-4	(Hex)1 (HexNAc)2	917.378	N.D.	N.D.	-	-	#REF!
	Core1	O-5	(Hex)1 (HexNAc)1 (NeuAc)1 [sialyl-T]	1005.4	1005.64	1005.62	0.242079	0.224662	#REF!	m/z 714((Hex)1(HexNAc)1-bisPMP), m/z 552 ((HexNAc)1-bisPMP)
	Core1	O-6	(Hex)1 (HexNAc)1 (NeuGc)1 [sialyl-T (Gc)]	1021.39	1021.63	1021.62	0.238705	0.223205	#REF!	m/z 714, ((Hex)1(HexNAc)1-bisPMP), m/z 552 ((HexNAc)1-bisPMP)
	Core1 or Core2	O-7	(Hex)2 (HexNAc)2	1079.43	N.D.	N.D.	-	-	#REF!
	Core1 or Core2	O-8	(Hex)1 (HexNAc)2 (NeuAc)1	1208.48	1208.77	1208.76	0.293798	0.28056	#REF!
	Core1	O-9	(Hex)1 (HexNAc)1 (NeuAc)2 [disialyl-T]	1296.5	1296.8	1296.78	0.299198	0.282096	#REF!	m/z 1005((NeuAc)1(Hex)1(HexNAc)1-bisPMP), m/z843(NeuAc)1(HexNAc)1, m/z 714, ((Hex)1(HexNAc)1-bisPMP), m/z 552, ((HexNAc)1-bisPMP)
	Core1	O-10	(Hex)1 (HexNAc)1 (NeuAc)1 (NeuGc)1 [disialyl-T (Gc)]	1312.49	1312.81	1312.77	0.312647	0.279272	#REF!
	Core1 or Core2	O-11	(Hex)2 (HexNAc)2 (NeuAc)1	1370.53	1370.84	1370.81	0.31145	0.277844	#REF!
	Core1 or Core2	O-12	(Hex)2 (HexNAc)2 (NeuAc)2	1661.63	1661.97	1661.94	0.339282	0.310885	#REF!
